# Supplementary material for: Enhancer-mediated NR2F2 recruitment activates BGN to promote tumor growth and shape tumor microenvironment in papillary thyroid cancer
Source: Theranostics. 2026 Jan 1;16(1):298–324. doi: 10.7150/thno.113712 (PMC12665125; doi:10.7150/thno.113712)
Supplement: Supplementary file 1 — Supplementary figures and tables. [file thnov16p0298s1.zip]

Archive with 3 entries (3 files):
- Table S6.xlsx
- Table S7.xlsx
- Supplementary figures and tables.pdf
