# Supplementary material for: Enhancer-mediated NR2F2 recruitment activates BGN to promote tumor growth and shape tumor microenvironment in papillary thyroid cancer
Source: Theranostics. 2026 Jan 1;16(1):298–324. doi: 10.7150/thno.113712 (PMC12665125; doi:10.7150/thno.113712)
Supplement: Supplementary file 1 — Supplementary figures and tables. [file thnov16p0298s1.zip › Table S6.xlsx]

## Sheet: GSE250521
Table S6. The edge, expression weights, and specificity weights of cell-cell communication by NATMI.
Sending_cluster	Target_cluster	Total_expression	Total_specificity	Edge_count	Average_expression	Average_specificity
FC	Endothelial cell	73.6299	5.70827	165	0.446242	0.0345956
FC	monocytes	61.0003	0.857851	95	0.642109	0.00903001
FC	M2_Macrophage	57.2073	1.19369	127	0.450452	0.00939915
FC	M1_Macrophage	50.7615	0.68209	95	0.534331	0.00717989
FC	Fibroblast	48.4976	2.19941	132	0.367406	0.0166622
FC	Neutrophils	40.0319	0.711788	37	1.08194	0.0192375
FC	NK cell	39.3112	0.432134	59	0.666292	0.00732431
FC	SMCs	37.0226	1.60132	82	0.451495	0.0195283
FC	Gamma_delta_T	35.9992	0.509641	93	0.387088	0.00548001
FC	DCs	35.6583	0.491716	68	0.524387	0.00723111
FC	Tregs	33.4852	0.371994	51	0.656573	0.00729401
FC	CD8+Tcm	33.2604	0.35259	60	0.554341	0.00587649
FC	CD8+Tem	33.2109	0.379849	59	0.562896	0.00643813
FC	B cell	32.8289	0.195935	39	0.841766	0.00502397
FC	CD4+Tem	32.4056	0.286211	48	0.675116	0.00596274
FC	CD4+Tcm	26.2321	0.204626	41	0.639807	0.00499088
FC	Plasma cell	16.3305	0.201154	51	0.320205	0.0039442
FC	Mast cell	16.1102	0.153422	20	0.805512	0.00767112
BGN+ cells	Endothelial cell	119.212	5.52742	220	0.541872	0.0251247
BGN+ cells	monocytes	109.081	1.67825	150	0.727204	0.0111883
BGN+ cells	Fibroblast	100.25	3.31745	191	0.524867	0.0173688
BGN+ cells	M2_Macrophage	97.6868	1.85486	191	0.511449	0.0097113
BGN+ cells	M1_Macrophage	84.6792	1.18578	150	0.564528	0.00790523
BGN+ cells	SMCs	84.0859	1.85869	121	0.694925	0.0153611
BGN+ cells	NK cell	68.6707	0.655423	81	0.847786	0.00809164
BGN+ cells	Neutrophils	66.2338	1.46086	57	1.162	0.0256291
BGN+ cells	Gamma_delta_T	63.2067	0.783795	120	0.526722	0.00653163
BGN+ cells	Tregs	55.8958	0.638838	68	0.821997	0.00939468
BGN+ cells	CD8+Tem	54.0185	0.540136	77	0.701539	0.00701476
BGN+ cells	DCs	53.6523	0.608269	95	0.564761	0.00640283
BGN+ cells	CD4+Tem	53.0915	0.405039	67	0.79241	0.00604536
BGN+ cells	CD8+Tcm	52.8672	0.509142	78	0.677785	0.00652746
BGN+ cells	B cell	42.506	0.345576	56	0.759036	0.00617099
BGN+ cells	Mast cell	40.0206	0.282297	29	1.38002	0.00973437
BGN+ cells	CD4+Tcm	38.0529	0.242945	57	0.667595	0.00426219
BGN+ cells	Plasma cell	26.6461	0.485415	73	0.365015	0.00664953
BGN- cells	Endothelial cell	83.7377	3.24887	150	0.558251	0.0216591
BGN- cells	monocytes	83.176	1.03093	108	0.770148	0.00954563
BGN- cells	M2_Macrophage	74.3671	1.11191	135	0.550867	0.00823636
BGN- cells	Fibroblast	73.7106	2.02392	131	0.562676	0.0154498
BGN- cells	M1_Macrophage	64.0539	0.681689	102	0.62798	0.00668322
BGN- cells	SMCs	57.6392	0.985785	82	0.702917	0.0120218
BGN- cells	Neutrophils	51.8533	0.927319	47	1.10326	0.0197302
BGN- cells	NK cell	49.9868	0.432458	61	0.819456	0.00708947
BGN- cells	Gamma_delta_T	45.8902	0.458537	89	0.51562	0.0051521
BGN- cells	DCs	42.0688	0.393287	68	0.618659	0.00578363
BGN- cells	CD8+Tem	40.4784	0.381624	58	0.697903	0.00657972
BGN- cells	Tregs	40.3833	0.329923	51	0.79183	0.00646908
BGN- cells	CD8+Tcm	39.4094	0.361161	59	0.667955	0.00612138
BGN- cells	CD4+Tem	38.892	0.275551	51	0.762588	0.00540296
BGN- cells	B cell	32.2257	0.22465	41	0.785992	0.00547926
BGN- cells	Mast cell	30.6689	0.212619	25	1.22676	0.00850475
BGN- cells	CD4+Tcm	27.6871	0.159952	42	0.659216	0.00380838
BGN- cells	Plasma cell	20.9251	0.330628	52	0.402406	0.00635823

## Sheet: GSE193581
Table S6. The edge, expression weights, and specificity weights of cell-cell communication by NATMI.
Sending cluster name	Target cluster name	Total expression	Total specificity	Edge count	Average expression	Average specificity
M2 Macrophage	M2 Macrophage	140.05436143597137	2.5610599050032907	185	0.757050602356602	0.013843567054071842
Fibroblast	M2 Macrophage	136.27594040545608	4.028153837920545	172	0.7923019791014888	0.02341949905767759
Myeloid Progenitors	M2 Macrophage	128.2934476681767	1.9577059581012077	178	0.7207497060009926	0.010998348079220267
BGN+ cancer cells	M2 Macrophage	124.26827807438579	2.624742596547627	182	0.6827927366724494	0.014421662618393557
M1 Macrophage	M2 Macrophage	123.76800476350932	1.6197190667497046	157	0.7883312405319065	0.010316681953819774
Monocyte	M2 Macrophage	123.76233770095389	1.8287295664603544	175	0.707213358291165	0.010449883236916311
others	M2 Macrophage	123.49006797905358	1.6511878136415759	166	0.7439160721629734	0.009946914540009493
Fibroblast	Monocyte	120.54080548735422	2.683941543310715	143	0.8429426957157637	0.01876882198119381
Fibroblast	others	119.4799047901351	2.267478353299273	143	0.8355238097212244	0.015856491981113798
M2 Macrophage	others	116.46155960166912	1.3588570454810824	161	0.7233637242339697	0.008440105872553307
M2 Macrophage	Monocyte	115.65206283967754	1.5282752199254002	159	0.7273714644004877	0.009611793836008806
Fibroblast	Myeloid Progenitors	114.7113027631759	2.5159681289840434	163	0.7037503237004656	0.015435387294380635
BGN+ cancer cells	BGN+ cancer cells	111.93808190792812	3.989667967522748	200	0.5596904095396407	0.01994833983761374
M2 Macrophage	Myeloid Progenitors	111.50464051604953	1.710841800245712	180	0.619470225089164	0.009504676668031732
BGN- cancer cells	M2 Macrophage	109.52555018568519	1.8463129284291944	156	0.7020868601646486	0.011835339284802527
Fibroblast	BGN+ cancer cells	109.17835243549008	5.438080519475209	161	0.6781264126427955	0.03377689763649198
Fibroblast	M1 Macrophage	108.85699357796554	2.176665433303029	131	0.8309694166256911	0.016615766666435335
Myeloid Progenitors	others	108.65150260680075	1.219403076660613	157	0.6920477873044634	0.007766898577456134
Myeloid Progenitors	Monocyte	108.09356311683652	1.374990308897491	156	0.6929074558771572	0.008814040441650585
Monocyte	others	107.06767096012103	1.1666627825697597	157	0.681959687644083	0.007430973137387005
Monocyte	Monocyte	106.82743807530137	1.4435831939014045	155	0.6892092779051702	0.009313439960654223
others	others	105.7016033336403	1.0259196247955733	153	0.690860152507453	0.006705357024807668
M1 Macrophage	others	104.48123321299629	1.01482826567784	142	0.7357833324858893	0.007146677927308732
others	Monocyte	104.40031617210572	1.122036641025342	149	0.7006732629000384	0.007530447255203637
M2 Macrophage	M1 Macrophage	104.05280157979678	1.2158978710880022	137	0.7595095005824583	0.008875166942248191
M1 Macrophage	Monocyte	103.94422344903218	1.0946993521810489	137	0.7587169594819867	0.007990506220299627
Myeloid Progenitors	Myeloid Progenitors	103.6530678697923	1.3741022874266395	174	0.5957072866080017	0.007897139582911722
BGN+ cancer cells	others	102.78374439794565	1.4127695127608593	156	0.6588701563970876	0.009056214825390124
M2 Macrophage	BGN+ cancer cells	101.82232034068578	2.3156559139449544	166	0.6133874719318421	0.013949734421355147
Endothelial cell	M2 Macrophage	101.40136229101024	2.0325909252884595	132	0.7681921385682594	0.015398416100670147
BGN+ cancer cells	Monocyte	101.05978111780249	1.4700599796489437	146	0.6921902816287842	0.010068903970198245
BGN+ cancer cells	BGN- cancer cells	100.99170005035153	3.299311889314172	177	0.5705745765556584	0.01864018016561679
Fibroblast	BGN- cancer cells	100.69145159258163	4.882227788855714	143	0.7041360251229485	0.03414145306892108
BGN- cancer cells	BGN+ cancer cells	100.0286062936474	2.9646073813898397	167	0.5989736903811221	0.017752140008322394
Monocyte	Myeloid Progenitors	99.94721968255824	1.2094786631927268	169	0.5914036667606997	0.007156678480430336
BGN+ cancer cells	Myeloid Progenitors	99.51177011499493	1.6557444666763195	175	0.5686386863713996	0.009461396952436111
M1 Macrophage	Myeloid Progenitors	99.14486665967374	1.118078548460123	154	0.6437978354524269	0.007260250314676123
others	Myeloid Progenitors	98.89246009970273	1.0792658342809023	164	0.6030028054859923	0.006580889233420136
DC3	M2 Macrophage	97.82374458110303	1.3946355116595515	130	0.7524903429315618	0.010727965474304242
Myeloid Progenitors	M1 Macrophage	96.29712926018908	1.0972253250916075	133	0.7240385658660833	0.008249814474372988
Myeloid Progenitors	BGN+ cancer cells	94.68050633331481	1.9738969519655771	159	0.5954748825994642	0.012414446238777214
cDC1	M2 Macrophage	94.59220240904143	1.0629900406709414	122	0.7753459213855856	0.008713033120253618
M1 Macrophage	M1 Macrophage	93.68586354835351	0.9293084250169702	120	0.7807155295696125	0.007744236875141418
Monocyte	M1 Macrophage	93.23511812283758	1.0028435903738409	130	0.7171932163295198	0.00771418146441416
M2 Macrophage	BGN- cancer cells	93.11120020478982	1.9414385031109431	150	0.6207413346985988	0.012942923354072954
Monocyte	BGN+ cancer cells	92.22393921310179	1.9891259348856751	151	0.6107545643251774	0.013173019436328974
others	M1 Macrophage	92.06086773211413	0.8855340944719726	125	0.7364869418569131	0.007084272755775781
Fibroblast	Endothelial cell	92.03403904845592	6.258492521470155	103	0.8935343596937468	0.06076206331524422
BGN+ cancer cells	M1 Macrophage	91.88776019146485	1.3115740548510884	136	0.6756452955254768	0.009643926873905062
Fibroblast	Fibroblast	91.36048699830842	3.996862135400277	91	1.0039613955858069	0.04392156192747557
Endothelial cell	others	91.2782701213954	1.4302336192784586	121	0.7543658687718627	0.011820112556020319
BGN- cancer cells	others	91.21150162510949	0.9537279148236716	134	0.6806828479485783	0.007117372498684116
Endothelial cell	BGN+ cancer cells	90.48698894446626	3.251384054265101	139	0.6509855319745774	0.023391252188957563
BGN- cancer cells	BGN- cancer cells	90.47754306112408	2.5144951505421247	151	0.5991890268948614	0.016652285765179634
BGN- cancer cells	Monocyte	90.06415268764519	1.0378506998458954	126	0.7147948626003586	0.008236910316237266
Endothelial cell	Monocyte	89.26220899553188	1.5704932568656276	117	0.7629248632096741	0.01342301928944981
DC3	others	88.70989098196584	1.0269112050007418	127	0.6985030785981562	0.008085915000005842
BGN- cancer cells	Myeloid Progenitors	88.38192404830161	1.1565243135956476	149	0.5931672754919571	0.007761908144937232
Myeloid Progenitors	BGN- cancer cells	87.30078341290333	1.6862780162927822	144	0.6062554403673842	0.01171026400203321
M1 Macrophage	BGN+ cancer cells	87.28506795683218	1.608922873264621	139	0.627950129185843	0.011574984699745475
cDC2	M2 Macrophage	87.20652594023144	0.9118915378636554	76	1.1474542886872559	0.011998572866627045
others	BGN+ cancer cells	86.40079489038234	1.4401730625075646	140	0.6171485349313025	0.010286950446482604
BGN+ cancer cells	TFCs	86.16604822014249	2.5303398637309837	143	0.6025597777632342	0.01769468436175513
cDC1	others	85.97295321362527	0.7339990556576256	110	0.781572301942048	0.006672718687796596
Monocyte	BGN- cancer cells	85.81367066939286	1.6876792532395142	137	0.6263771581707508	0.012318826665981854
Endothelial cell	Myeloid Progenitors	85.02419859465144	1.6447958341413607	134	0.6345089447362048	0.012274595777174333
DC3	Monocyte	84.95894724587858	1.0976460962644843	121	0.702140059883294	0.009071455341028796
Endothelial cell	BGN- cancer cells	83.82580803304381	3.027281108479412	130	0.6448139079464908	0.02328677775753394
Fibroblast	DC3	83.42427060277149	1.1782972718512394	90	0.9269363400307943	0.013092191909458217
cDC1	Monocyte	82.88386297483561	0.7408829484023169	108	0.7674431756929223	0.006860027300021453
Fibroblast	T_cell:gamma-delta	81.89802082578066	1.0713334621364687	83	0.986723142479285	0.012907632073933358
Fibroblast	TFCs	81.07641023384744	2.4913903342509256	104	0.7795808676331485	0.023955676290874285
BGN- cancer cells	M1 Macrophage	80.78903828841977	0.8266393720500436	114	0.7086757744598225	0.007251222561842487
Endothelial cell	Endothelial cell	80.38409950314355	6.233794441174992	95	0.8461484158225636	0.0656188888544736
M2 Macrophage	T_cell:gamma-delta	80.05324655682873	0.9964088897565779	101	0.7926064015527596	0.009865434552045325
M1 Macrophage	BGN- cancer cells	79.98867536377222	1.3125422340864417	126	0.6348307568553351	0.010417001857828902
BGN+ cancer cells	Endothelial cell	79.93873390311751	3.82496997122445	118	0.6774468974840467	0.03241499975613941
Fibroblast	cDC1	79.8962885214492	1.2758387016011876	82	0.9743449819688926	0.015559008556112044
Fibroblast	NK cell	79.64325795643248	0.8474381647400573	64	1.2444259055692575	0.013241221324063395
others	BGN- cancer cells	79.55014582235303	1.2105124061322938	129	0.6166677970725041	0.009383817101800727
DC3	Myeloid Progenitors	79.54378681700125	0.9444263897580917	131	0.6072044795190935	0.007209361753878562
Endothelial cell	M1 Macrophage	79.45130468696094	1.3483238912410171	104	0.7639548527592398	0.012964652800394395
M2 Macrophage	TFCs	78.50891536712948	1.6062243895738264	120	0.6542409613927457	0.013385203246448553
cDC2	Monocyte	78.47930534887104	0.676273743130297	72	1.0899903520676533	0.00939269087680968
BGN- cancer cells	TFCs	77.99648154067178	1.951029394382694	123	0.6341177361030226	0.015862027596607268
cDC1	Myeloid Progenitors	77.90889317231652	0.7372088029652688	119	0.6546965812799708	0.006195031957691334
NK cell	M2 Macrophage	77.5124300045441	0.8391384787573799	83	0.933884698849929	0.010110102153703372
cDC2	others	77.47949225267513	0.593172513825492	74	1.0470201655766909	0.008015844781425568
Fibroblast	T_cell:CD4+_central_memory	76.71797305597862	0.9986392274683814	68	1.1282054861173325	0.01468587099218208
T_cell:gamma-delta	M2 Macrophage	76.64048531806505	0.8300527369313113	103	0.7440823817287868	0.008058764436226324
M2 Macrophage	DC3	76.57015389667562	0.7845374979806876	102	0.7506877833007414	0.007691544097849878
Fibroblast	Tregs	76.55631551798038	0.9231837062596366	65	1.1777894695073905	0.014202826250148256
M2 Macrophage	Fibroblast	76.20786996638068	1.5331588621274916	87	0.8759525283492032	0.017622515656637836
M2 Macrophage	Endothelial cell	76.0361613767358	2.0199376728195264	93	0.8175931330831807	0.021719759922790606
TFCs	M2 Macrophage	75.99008460446686	1.5236663923211826	120	0.6332507050372238	0.012697219936009856
M2 Macrophage	cDC1	74.88322272876324	1.0495968790914727	97	0.7719919868944665	0.010820586382386317
DC3	M1 Macrophage	74.21737717439592	0.6540091928291633	98	0.757320175248938	0.006673563192134319
Fibroblast	CD4+ Tem	73.83515473241232	0.8167747827556388	59	1.2514433005493613	0.013843640385688792
Myeloid Progenitors	TFCs	73.80372344920399	1.4646652519036456	122	0.6049485528623277	0.012005452884456112
BGN+ cancer cells	Fibroblast	73.43718861870292	1.8673203969129084	94	0.7812466874330097	0.01986511060545647
cDC1	M1 Macrophage	73.26727902181422	0.5974047132750199	92	0.7963834676284154	0.006493529492119781
Myeloid Progenitors	T_cell:gamma-delta	72.88409780520871	0.7136022262466276	98	0.7437152837266195	0.0072816553698635475
Endothelial cell	TFCs	72.67779483903503	2.1154813813014193	98	0.7416101514187248	0.02158654470715734
Monocyte	T_cell:gamma-delta	72.36709989108071	0.7000843781350421	97	0.7460525761967084	0.007217364723041671
BGN+ cancer cells	DC3	72.15436718659257	0.8448884496258374	96	0.7516079915270059	0.00880092135026914
Myeloid Progenitors	Endothelial cell	72.04159411071169	2.150440515151587	94	0.7663999373479966	0.022877026756931776
Fibroblast	CD8+ Tcm	71.95144366414287	0.8475788220470488	64	1.1242413072522324	0.013243419094485138
Monocyte	TFCs	71.94480529816666	1.4617098404349003	117	0.6149128657962962	0.012493246499443592
cDC2	Myeloid Progenitors	71.84916523523948	0.6100927904417183	77	0.9331060420160971	0.007923282992749588
Myeloid Progenitors	DC3	71.56766761470213	0.690264340575243	101	0.7085907684623973	0.006834300401735079
Monocyte	DC3	71.4467966826406	0.8268652037193297	103	0.6936582202198116	0.008027817511838153
T_cell:gamma-delta	others	71.37143061073701	0.5840381899089169	100	0.7137143061073701	0.005840381899089169
cDC2	M1 Macrophage	70.58274579714815	0.5970143372034938	68	1.037981555840414	0.008779622605933733
DC3	BGN+ cancer cells	70.256454213224	1.4249772776454637	109	0.6445546258093945	0.01307318603344462
M2 Macrophage	Tregs	70.23028697301017	0.6760058290916622	71	0.9891589714508474	0.009521208860445947
NK cell	others	69.7891900666755	0.5836489329972112	78	0.8947332059830193	0.007482678628169375
M2 Macrophage	NK cell	69.77043341459014	0.5343757985649908	65	1.0733912833013868	0.00822116613176909
M2 Macrophage	T_cell:CD4+_central_memory	69.67534403079102	0.5846087567699291	72	0.9677131115387643	0.008119566066249015
BGN+ cancer cells	T_cell:gamma-delta	69.54230000767113	0.7195615435333452	88	0.7902534091780811	0.008176835721969831
Monocyte	Endothelial cell	69.33680414515895	1.8944414525228446	87	0.7969747602891833	0.021775189109457985
BGN- cancer cells	Endothelial cell	69.33581346283988	2.6290280076480514	97	0.7148022006478338	0.02710338152214486
others	T_cell:gamma-delta	69.16297982402052	0.6647479259529764	95	0.7280313665686371	0.006997346588978699
Myeloid Progenitors	cDC1	69.03417844033387	0.8031998416656101	96	0.7191060254201446	0.008366665017350105
T_cell:gamma-delta	Monocyte	68.92035278804921	0.6149409618564541	98	0.7032689060005022	0.00627490777404545
Endothelial cell	Fibroblast	68.8332206084438	4.895385462715472	75	0.9177762747792506	0.06527180616953963
CD8+ Tcm	M2 Macrophage	68.36300047668028	0.6241750323369507	69	0.9907681228504389	0.009046014961405082
NK cell	Monocyte	68.29514992223584	0.6153233716124866	77	0.8869499989900758	0.007991212618343983
CD4+ Tem	M2 Macrophage	68.19978181574001	0.5981318945714191	71	0.9605603072639438	0.008424392881287593
TFCs	BGN+ cancer cells	68.19893896099131	2.2976070943574833	129	0.5286739454340412	0.017810907708197547
Monocyte	cDC1	67.89843451334237	0.8736574755935447	96	0.707275359513983	0.009100598704099424
others	DC3	67.88108715635084	0.6111894355268607	97	0.6998050222304211	0.006300922015740832
M1 Macrophage	TFCs	67.73788199829443	1.1875606575614037	105	0.6451226856980422	0.011310101500584797
Myeloid Progenitors	Fibroblast	67.6562242229371	1.0827152807658333	80	0.8457028027867137	0.013533941009572916
M1 Macrophage	DC3	67.63225236449831	0.5840381671009348	89	0.7599129479157114	0.006562226596639717
M1 Macrophage	T_cell:gamma-delta	67.0939528067335	0.5867053008247488	88	0.7624312818946989	0.006667105691190328
Tregs	M2 Macrophage	66.89765050216144	0.5469435741911658	78	0.8576621859251466	0.007012097105014946
others	cDC1	66.88268879184466	1.0152909029368624	92	0.726985747737442	0.01103577068409633
BGN+ cancer cells	cDC1	66.81432777843479	0.8651715228901438	88	0.7592537247549408	0.009831494578297089
Tregs	others	66.44144008019765	0.47417662849691583	80	0.8305180010024706	0.0059272078562114475
TFCs	others	66.35797990539197	0.794641598628303	108	0.6144257398647405	0.007357792579891694
others	TFCs	66.20322564687316	1.048268489288444	108	0.6129928300636404	0.00970618971563374
M2 Macrophage	CD8+ Tcm	65.76259319508335	0.581112584691225	69	0.9530810607983095	0.00842192151726413
cDC1	BGN+ cancer cells	65.67001559443956	0.9658419022432722	100	0.6567001559443956	0.009658419022432722
BGN- cancer cells	DC3	65.44566882695425	0.6460106970720503	84	0.7791151050827887	0.007690603536572027
CD4+ Tem	others	65.41499258624012	0.474503403216986	73	0.8960957888526043	0.006500046619410766
Myeloid Progenitors	Tregs	65.30307653963251	0.5538627661456246	69	0.9464213991251089	0.008026996610806154
Monocyte	NK cell	65.26821577974732	0.4687045142943892	63	1.0360034250753543	0.007439754195149035
M1 Macrophage	Fibroblast	65.25144045280379	1.3830050337528248	77	0.8474213045818674	0.01796110433445227
Monocyte	Tregs	65.18172733243593	0.6576313719352672	72	0.9053017685060545	0.00913376905465649
DC3	BGN- cancer cells	64.98602991617851	1.1575358259093609	99	0.6564245446078637	0.011692281069791524
BGN- cancer cells	Fibroblast	64.85921394053106	1.4260464804052237	80	0.8107401742566382	0.017825581005065295
Myeloid Progenitors	T_cell:CD4+_central_memory	64.64353980989286	0.5585995516871356	73	0.885527942601272	0.007652048653248433
M1 Macrophage	cDC1	64.62575532661407	0.6796930618574828	85	0.7603030038425185	0.007996388963029209
Monocyte	T_cell:CD4+_central_memory	64.26504912369504	0.6230720347430537	76	0.8455927516275663	0.008198316246619129
T_cell:gamma-delta	Myeloid Progenitors	64.06626354910496	0.5793859818622514	105	0.6101548909438568	0.005517961732021442
M1 Macrophage	Endothelial cell	63.94151570500801	1.4779004781262455	79	0.8093862747469368	0.018707600988939817
DC3	T_cell:gamma-delta	63.89329724922011	1.314269145355534	89	0.717902216283372	0.014767069048938583
Myeloid Progenitors	NK cell	63.7093812260956	0.42831820028011425	62	1.0275706649370258	0.0069083580690341
CD8+ Tcm	others	63.38927568547417	0.4393020233978274	71	0.8928066997954108	0.006187352442222922
TFCs	Myeloid Progenitors	63.21114798202739	1.0035839283767378	121	0.5224061816696479	0.008294082052700312
T_cell:CD4+_central_memory	M2 Macrophage	63.12086581526097	0.6500146793034352	78	0.8092418694264227	0.00833352152953122
BGN- cancer cells	T_cell:gamma-delta	63.024283275781436	0.5899654115307192	80	0.7878035409472679	0.00737456764413399
TFCs	Monocyte	62.94808918739436	0.7792685527783858	96	0.6557092623686912	0.008117380758108186
BGN+ cancer cells	NK cell	62.80899650913277	0.5543687783374737	65	0.966292253986658	0.008528750435961133
M2 Macrophage	CD4+ Tem	62.60571973503107	0.42326073145869	61	1.0263232743447717	0.006938700515716229
Endothelial cell	DC3	62.55413012602032	1.1312903253359652	76	0.8230806595528989	0.01488539901757849
others	NK cell	62.54726614495778	0.42133346409801886	59	1.0601231549992844	0.00714124515420371
Tregs	Monocyte	62.45164534892746	0.4808452392901825	75	0.832688604652366	0.006411269857202434
CD4+ Tem	Monocyte	62.398725752060336	0.48373573869945696	69	0.9043293587255121	0.0070106628797022745
Monocyte	Fibroblast	62.35557509807122	0.9433285116462026	75	0.8314076679742829	0.012577713488616034
NK cell	Myeloid Progenitors	62.06337842853813	0.5795711069779769	81	0.7662145485004708	0.007155198851579962
others	Endothelial cell	61.84836047978472	1.33525783986349	79	0.7828906389846167	0.01690199797295557
TFCs	BGN- cancer cells	61.71926183230485	1.8189397701293983	113	0.5461881578080076	0.016096812125038922
T_cell:CD4+_central_memory	others	61.66788391264582	0.5711099072586054	81	0.7613319001561213	0.007050739595785252
cDC1	BGN- cancer cells	61.22525805656797	0.858378496744474	91	0.672805033588659	0.009432730733455758
CD8+ Tcm	Monocyte	60.8968836854481	0.4461983840005379	67	0.908908711723106	0.0066596773731423566
Endothelial cell	T_cell:gamma-delta	60.800083136767284	0.957688595933436	75	0.8106677751568971	0.01276918127911248
M1 Macrophage	NK cell	60.7745048843952	0.3967813522986188	57	1.066219383936758	0.0069610763561161184
DC3	DC3	60.65279434261913	1.1727443797249968	80	0.7581599292827391	0.01465930474656246
BGN- cancer cells	cDC1	60.31081600933889	0.7136570209613848	77	0.783257350770635	0.009268272999498504
others	Tregs	60.26209773552869	0.5025953316701947	66	0.9130620869019499	0.0076150807828817375
BGN+ cancer cells	T_cell:CD4+_central_memory	60.20201500861027	0.5823624239543578	69	0.8724929711392793	0.008440035129773302
cDC2	BGN+ cancer cells	60.06459643173024	0.7986225361112189	62	0.9687838134150039	0.012881008646955143
Endothelial cell	cDC1	60.01637573587572	1.312510375523581	70	0.857376796226796	0.018750148221765444
cDC1	T_cell:gamma-delta	59.97700874930902	0.6400852933326072	78	0.768936009606526	0.0082062217093924
DC3	Tregs	59.944191205785266	1.4266843139180978	65	0.9222183262428503	0.02194898944489381
Monocyte	CD8+ Tcm	59.77774272421569	0.4186278523334009	66	0.9057233746093286	0.006342846247475771
T_cell:gamma-delta	M1 Macrophage	59.73014713820275	0.4728954156650703	82	0.7284164285146677	0.005767017264208175
BGN+ cancer cells	Tregs	59.72551255591131	0.50693102118399	64	0.9332111336861142	0.007920797205999844
others	T_cell:CD4+_central_memory	59.46517979524151	0.462922184249645	69	0.8618141999310364	0.006709017163038333
Myeloid Progenitors	CD8+ Tcm	59.21923297527174	0.40800248698588115	66	0.8972611056859354	0.006181855863422442
M1 Macrophage	Tregs	59.18404556746751	0.46867438100721304	63	0.9394292947217064	0.007439275889003382
M1 Macrophage	T_cell:CD4+_central_memory	59.10488463488655	0.4938918416837115	68	0.8691894799248022	0.00726311531887811
TFCs	Endothelial cell	59.07600185728733	3.5116641556140116	88	0.6713182029237197	0.03990527449561377
BGN+ cancer cells	CD8+ Tcm	58.5884974941922	0.5307006261391968	67	0.8744551864804806	0.007920904867749205
Endothelial cell	NK cell	58.47022880922139	0.5069419763830642	50	1.1694045761844278	0.010138839527661283
DC3	T_cell:CD4+_central_memory	58.42168202288383	1.3520918123039332	65	0.8987951080443666	0.020801412496983588
others	Fibroblast	58.379049084887434	0.9510973854041637	70	0.8339864154983919	0.013587105505773767
TFCs	M1 Macrophage	58.05277109678951	0.6949490373615762	90	0.6450307899643279	0.00772165597068418
NK cell	M1 Macrophage	57.3535146264439	0.4482182894560452	66	0.8689926458552106	0.006791186203879473
others	CD8+ Tcm	57.26890004216666	0.3841576650033933	62	0.9236919361639785	0.006196091371022473
T_cell:CD4+_central_memory	Monocyte	57.22615534752155	0.5267621752734705	74	0.773326423615156	0.007118407773965817
Tregs	Myeloid Progenitors	56.964046326652046	0.426107133187157	80	0.7120505790831506	0.005326339164839463
Myeloid Progenitors	CD4+ Tem	56.57157522230042	0.33720427873888614	60	0.9428595870383403	0.0056200713123147695
BGN- cancer cells	NK cell	56.558164205890876	0.43581466562121335	57	0.9922484948401908	0.007645871326687954
cDC1	DC3	56.48377416399593	0.5504169596076365	73	0.7737503310136429	0.007539958350789541
T_cell:gamma-delta	BGN+ cancer cells	56.32986563224823	0.8215368606121405	85	0.6627043015558615	0.009665139536613418
CD4+ Tem	Myeloid Progenitors	56.31732757262654	0.4355290043263942	72	0.7821851051753685	0.006049013948977697
Monocyte	CD4+ Tem	56.21563343013115	0.3600995521252811	61	0.921567761149691	0.005903271346316083
B cell	M2 Macrophage	55.99561423581444	0.4303590609114142	65	0.8614709882432992	0.006620908629406372
Fibroblast	CD8+ Tem	55.83534951503367	0.6247484269973715	54	1.033987953982105	0.01156941531476614
M1 Macrophage	CD8+ Tcm	55.232442733762134	0.36416983250678703	60	0.920540712229369	0.00606949720844645
CD8+ Tcm	Myeloid Progenitors	55.061839008720305	0.4142418516305223	71	0.7755188592777508	0.00583439227648623
BGN+ cancer cells	CD4+ Tem	54.88001947804036	0.4056879157272068	58	0.9462072323800063	0.00699461923667598
DC3	TFCs	54.85080244305207	0.9209721103352374	80	0.6856350305381509	0.011512151379190467
cDC2	BGN- cancer cells	54.831275923170345	0.6383953717696129	56	0.9791299271994705	0.011399917353028801
Tregs	M1 Macrophage	54.61301487145805	0.3877034045846045	66	0.827469922294819	0.005874294008857644
cDC1	NK cell	54.57820149913389	0.38884317361908777	48	1.1370458645652894	0.008100899450397662
BGN- cancer cells	T_cell:CD4+_central_memory	54.30519678266434	0.4516634514471337	61	0.8902491275846613	0.00740431887618252
BGN- cancer cells	Tregs	54.21623398408126	0.41399689020810304	57	0.9511619997207239	0.007263103336984264
cDC1	cDC1	54.12386846154697	0.5508378290163062	64	0.8456854447116714	0.008606841078379784
CD4+ Tem	M1 Macrophage	54.11238503802495	0.38896583612023305	60	0.9018730839670824	0.006482763935337217
Endothelial cell	T_cell:CD4+_central_memory	54.07290679943736	0.7006163099198328	55	0.9831437599897702	0.01273847836217878
Endothelial cell	Tregs	53.91156897901449	0.6869841899710947	50	1.0782313795802898	0.013739683799421894
B cell	others	53.879697553720085	0.3558397723988578	66	0.8163590538442437	0.005391511703012997
others	CD4+ Tem	53.746942617091506	0.30861072966719216	58	0.9266714244326122	0.005320874649434348
TFCs	TFCs	53.49169262729653	1.4922132311446374	96	0.5572051315343388	0.015543887824423307
NK cell	BGN+ cancer cells	53.449145735026605	0.7566141038936643	71	0.752804869507417	0.010656536674558653
cDC1	Tregs	53.287498122470204	0.5422927338490702	49	1.0874999616830654	0.011067198649981024
DC3	NK cell	53.27489423874185	0.40127091279667054	48	1.1098936299737885	0.00835981068326397
BGN- cancer cells	CD8+ Tcm	53.05222980510584	0.4192425026343032	59	0.8991903356797599	0.007105805129394969
T_cell:gamma-delta	BGN- cancer cells	52.78862786455401	0.7155160696543156	79	0.668210479298152	0.009057165438662222
Fibroblast	B cell	52.54068529311469	0.7071196817288947	58	0.9058738843640464	0.012191718650498186
T_cell:CD4+_central_memory	Myeloid Progenitors	52.34795921880887	0.470946677352296	80	0.6543494902351108	0.0058868334669037
DC3	cDC1	52.18591107168963	0.7665366966943779	70	0.7455130153098519	0.010950524238491112
cDC1	TFCs	52.11123981940004	0.6826175740341458	75	0.6948165309253339	0.009101567653788611
M1 Macrophage	CD4+ Tem	52.06793277921368	0.2973243705509285	56	0.92978451391453	0.005309363759838009
CD8+ Tcm	M1 Macrophage	51.90730826234542	0.34458750913384706	59	0.8797848858024647	0.005840466256505882
DC3	Endothelial cell	51.647465590055425	1.1068348012308433	60	0.8607910931675904	0.018447246687180723
cDC2	DC3	51.560512108249775	0.3236076787815492	42	1.2276312406726138	0.007704944732894029
DC3	CD8+ Tcm	51.47642364277386	0.8347136925275438	58	0.8875245455650665	0.014391615388405927
cDC1	T_cell:CD4+_central_memory	51.106010000706554	0.4825594301029934	52	0.9828078846289722	0.009279989040442181
B cell	Monocyte	50.716053818608856	0.34023364452247423	60	0.8452675636434809	0.005670560742041237
T_cell:CD4+_central_memory	M1 Macrophage	50.601380328443994	0.43648855790646474	66	0.7666875807339999	0.006613462998582799
Endothelial cell	CD8+ Tcm	50.23086853171592	0.5244069714257892	51	0.9849189908179592	0.010282489635799788
BGN- cancer cells	CD4+ Tem	49.769681377232786	0.31765275101065604	51	0.975876105435937	0.006228485313934432
NK cell	BGN- cancer cells	49.654876691731594	0.6037261258004247	64	0.7758574483083062	0.009433220715631636
cDC1	CD8+ Tcm	49.2308595733458	0.36998894703647656	48	1.0256429077780376	0.0077081030632599285
cDC2	NK cell	49.18392863726349	0.24797148792216875	29	1.6959975392159825	0.008550740962833404
cDC2	T_cell:gamma-delta	49.16298400162866	0.29047874332057855	43	1.1433252093402013	0.0067553196121064776
cDC2	TFCs	48.50442846821827	0.4845423560691117	45	1.0778761881826282	0.010767607912646927
TFCs	DC3	48.46687097605152	0.6295567563865205	67	0.7233861339709181	0.009396369498306276
cDC1	Endothelial cell	48.39381009092124	0.8096626194367479	59	0.8202340693376482	0.013723095244690642
Endothelial cell	CD4+ Tem	48.38992764762062	0.5868890354060251	46	1.0519549488613178	0.012758457291435328
M2 Macrophage	CD8+ Tem	48.373104828535766	0.29214245108850484	49	0.9872062209905258	0.005962090838540915
NK cell	NK cell	48.01294071933589	0.38059413692000743	37	1.2976470464685375	0.010286328024865066
Fibroblast	cDC2	47.843548401574814	0.4409920074792642	48	0.9967405916994753	0.009187333489151338
T_cell:gamma-delta	DC3	47.77254253327257	0.5371257672782745	71	0.6728527117362334	0.007565151651806684
cDC2	cDC1	47.56024080121084	0.4074592450977777	36	1.3211178000336343	0.011318312363827158
CD8+ Tcm	BGN+ cancer cells	47.457156898517255	0.6674727814175839	58	0.8182268430778837	0.011508151403751447
Tregs	BGN+ cancer cells	47.381801089758056	0.5294475637718855	64	0.7403406420274696	0.008272618183935711
DC3	Fibroblast	47.124984407378946	0.8210961492748702	57	0.826754112410157	0.014405195601313512
B cell	Myeloid Progenitors	46.70863230884914	0.3356502539143213	67	0.6971437658037185	0.005009705282303303
DC3	CD4+ Tem	46.699290052142494	0.5386705460671751	49	0.9530467357580101	0.010993276450350514
T_cell:gamma-delta	NK cell	46.12841798902643	0.33372489471612654	45	1.0250759553116984	0.007416108771469479
T_cell:gamma-delta	cDC1	45.49413815505291	0.7949265966044426	61	0.7458055435254575	0.013031583550892503
cDC2	Fibroblast	45.490505840900404	0.6205468272637077	35	1.2997287383114402	0.01772990935039165
B cell	M1 Macrophage	45.45972214287337	0.2976225388077416	57	0.7975389849626907	0.005221448049258624
CD4+ Tem	BGN+ cancer cells	45.38449270839696	0.5738464572044452	56	0.8104373697928029	0.010247258164365091
TFCs	T_cell:gamma-delta	45.333016344890495	0.45110387918247746	61	0.743164202375254	0.007395145560368483
T_cell:gamma-delta	T_cell:gamma-delta	45.31085581098377	0.4359645999617742	69	0.6566790697244024	0.006318327535677887
Tregs	BGN- cancer cells	45.03593576144241	0.48902762417528184	61	0.7382940288761051	0.00801684629795544
M2 Macrophage	B cell	44.95892523729273	0.5825243893653992	56	0.8028379506659417	0.010402221238667842
CD8+ Tcm	BGN- cancer cells	44.75018996498277	0.5517311308471144	54	0.8287072215737551	0.010217243163835453
Tregs	NK cell	44.52589817652537	0.2697799844592069	34	1.3095852404860402	0.007934705425270791
NK cell	T_cell:gamma-delta	44.501233317446136	0.41813528762877417	52	0.8557929484124257	0.008041063223630272
cDC1	CD4+ Tem	44.48962300941315	0.2794269129617353	44	1.0111277956684808	0.006350611658221256
T_cell:gamma-delta	TFCs	44.261117610275384	0.5676976210242718	67	0.660613695675752	0.008473098821257788
NK cell	DC3	43.80756156189157	0.3195483822574179	50	0.8761512312378313	0.0063909676451483575
cDC2	CD8+ Tcm	43.468580081721925	0.20175747660745588	28	1.552449288632926	0.007205624164551996
CD4+ Tem	DC3	43.33955597805386	0.4799517956362426	51	0.849795215255958	0.009410819522279266
CD4+ Tem	BGN- cancer cells	43.231696130427174	0.5060641652856598	52	0.8313787717389841	0.00973200317857038
NK cell	cDC1	43.12504728084111	0.9165071245876648	44	0.980114710928207	0.02082970737699238
CD4+ Tem	NK cell	43.12231213908665	0.28061127859984625	30	1.4374104046362217	0.009353709286661542
Tregs	DC3	43.05579118846964	0.4349476150627711	52	0.827995984393647	0.008364377212745598
cDC1	Fibroblast	42.84962165006688	0.5769417605776512	50	0.8569924330013375	0.011538835211553024
Monocyte	B cell	42.57727130861102	0.6077545148362764	54	0.7884679871965004	0.011254713237708823
Myeloid Progenitors	B cell	42.38269813732366	0.7097459474647102	54	0.7848647803208085	0.013143443471568707
cDC2	Tregs	42.24604402852256	0.187083682228382	27	1.5646682973526875	0.006929025267717852
Myeloid Progenitors	CD8+ Tem	42.2371216791643	0.24230494161723937	47	0.8986621633864744	0.005155424289728497
TFCs	NK cell	42.221573299954926	0.386217288875929	43	0.9818970534873238	0.008981797415719278
CD8+ Tcm	NK cell	41.79066272616571	0.27832418567921813	28	1.4925236687916326	0.009940149488543505
others	B cell	41.762834170347865	0.745606279532631	51	0.8188791013793699	0.014619730971228059
TFCs	Fibroblast	41.5893118029152	1.0887020058164607	60	0.6931551967152533	0.018145033430274345
cDC2	T_cell:CD4+_central_memory	41.58805987508475	0.17354329178202232	28	1.4852878526815982	0.006197974706500797
T_cell:CD4+_central_memory	BGN+ cancer cells	41.53209115666381	0.5317907339865166	59	0.7039337484180307	0.009013402270957907
Monocyte	CD8+ Tem	41.14705588741976	0.24201398392561174	46	0.8945012149439079	0.005261173563600255
NK cell	TFCs	41.1006553190536	0.4328254074849937	52	0.7903972176741078	0.00832356552855757
T_cell:CD4+_central_memory	DC3	41.06814894440217	0.5226288608232319	54	0.7605212767481883	0.009678312237467257
TFCs	cDC1	40.954677224888044	0.4656254141336311	55	0.7446304949979644	0.008465916620611474
M1 Macrophage	B cell	40.72476784476546	0.8313981060109944	50	0.8144953568953092	0.01662796212021989
BGN+ cancer cells	CD8+ Tem	40.61336454066499	0.2897531327675831	47	0.8641141391630849	0.006164960271650703
cDC2	CD4+ Tem	40.54182342084717	0.1516399948209241	23	1.7626879748194424	0.006593043253083657
CD8+ Tcm	DC3	40.33163239541891	0.2924782685722749	45	0.8962584976759758	0.006499517079383886
TFCs	Tregs	40.32902074275662	0.31060620398315264	43	0.9378842033199214	0.007223400092631457
Tregs	cDC1	39.99319633835441	0.3006531925821924	41	0.9754438131305954	0.007333004697126644
TFCs	T_cell:CD4+_central_memory	39.97552255105188	0.39075156600097594	48	0.8328233864802476	0.008140657625020331
M1 Macrophage	CD8+ Tem	39.70097565894267	0.2173356246856686	45	0.8822439035320593	0.004829680548570413
Tregs	T_cell:gamma-delta	39.61575457696084	0.25548169727104386	48	0.8253282203533508	0.005322535359813414
M2 Macrophage	cDC2	39.58552392621283	0.2222529979257582	43	0.9205935796793682	0.00516867437036647
T_cell:CD4+_central_memory	BGN- cancer cells	39.34227696291231	0.483218265830731	55	0.7153141265984057	0.008785786651467837
CD4+ Tem	cDC1	39.33962924224379	0.3990290641591027	39	1.008708442108815	0.010231514465618019
BGN+ cancer cells	B cell	39.27375658760848	0.41883834674159354	50	0.7854751317521697	0.00837676693483187
NK cell	CD8+ Tcm	39.06008611628567	0.27928627832917785	33	1.1836389732207777	0.008463220555429632
T_cell:CD4+_central_memory	NK cell	39.0565245258392	0.28957795019119037	34	1.1487213095835058	0.00851699853503501
T_cell:gamma-delta	CD8+ Tcm	38.92961695127205	0.22003334150420156	42	0.9268956416969536	0.0052388890834333705
TFCs	CD8+ Tcm	38.74367932834898	0.32886898744163556	44	0.8805381665533859	0.007474295169128081
Tregs	TFCs	38.35440250413408	0.37764296073475434	50	0.7670880500826815	0.007552859214695087
CD4+ Tem	T_cell:gamma-delta	38.168841406296465	0.24675311031036687	44	0.8674736683249197	0.00560802523432652
CD8+ Tcm	cDC1	38.04542116763624	0.7376278658422912	37	1.0282546261523309	0.01993588826600787
others	CD8+ Tem	37.821484893715684	0.2054821261207543	43	0.8795694161329229	0.004778654095831496
B cell	BGN+ cancer cells	37.725725738921724	0.38223208879888576	51	0.739720112527877	0.007494746839193839
CD8+ Tcm	T_cell:gamma-delta	37.578052756073006	0.27989192476340014	44	0.8540466535471137	0.006361180108259094
T_cell:gamma-delta	Endothelial cell	37.51347695894694	0.6084066589802283	49	0.7655811624274885	0.012416462428167924
Myeloid Progenitors	cDC2	37.23081021914437	0.19772361888755965	42	0.8864478623605802	0.0047077052116085635
BGN+ cancer cells	cDC2	37.21352378962874	0.26258322558904124	40	0.9303380947407185	0.006564580639726031
T_cell:CD4+_central_memory	cDC1	36.905135517743524	0.40617844170285966	41	0.9001252565303298	0.009906791261045357
BGN- cancer cells	CD8+ Tem	36.895998462449576	0.2137236271781936	42	0.878476153867847	0.00508865778995699
T_cell:gamma-delta	T_cell:CD4+_central_memory	36.85390484087768	0.2596401995437091	45	0.8189756631306152	0.005769782212082424
T_cell:gamma-delta	Tregs	36.773731324993214	0.31280893661642606	44	0.835766621022573	0.0071092940140096835
B cell	NK cell	36.72895160892226	0.2232963119554653	28	1.3117482717472235	0.00797486828412376
cDC2	Endothelial cell	36.62371920693576	0.37618380674946084	26	1.4086045848821447	0.01446860795190234
CD8+ Tem	M2 Macrophage	36.61599133716173	0.2921641128024177	42	0.8718093175514697	0.006956288400057565
Tregs	CD8+ Tcm	36.53238106874305	0.17779866247551598	32	1.1416369083982203	0.0055562082023598745
CD8+ Tcm	TFCs	36.23561937005524	0.38254376434622894	45	0.8052359860012276	0.00850097254102731
Monocyte	cDC2	36.00608392179175	0.18386523599488727	41	0.878197168824189	0.004484517951094812
B cell	BGN- cancer cells	35.92651382159254	0.3459955393824612	47	0.7643939110977137	0.007361607220903429
T_cell:gamma-delta	CD4+ Tem	35.895198666935784	0.1841283818748235	39	0.9203897094086099	0.00472124056089291
TFCs	CD4+ Tem	35.84508216011923	0.25332474137429467	36	0.9956967266699787	0.007036798371508186
BGN- cancer cells	B cell	35.56419654367357	0.3260853958122671	46	0.7731347074711645	0.007088812952440589
CD4+ Tem	CD8+ Tcm	35.12144534513112	0.18815853266364257	29	1.2110843222459007	0.006488225264263537
CD4+ Tem	TFCs	35.09388627346645	0.35229631651828053	42	0.8355687207968203	0.008388007536149536
T_cell:CD4+_central_memory	T_cell:gamma-delta	34.97846465301069	0.3537040075236808	46	0.7604014055002324	0.007689217554862626
B cell	DC3	34.67181627737538	0.24334645970746935	41	0.8456540555457409	0.005935279505060228
Tregs	T_cell:CD4+_central_memory	34.302981607154415	0.19239260616588308	35	0.9800851887758404	0.005496931604739516
NK cell	Tregs	34.24994838700505	0.23131640726617797	30	1.1416649462335016	0.007710546908872599
cDC2	CD8+ Tem	34.18106204110439	0.141055192443815	21	1.627669621004971	0.0067169139258959525
Endothelial cell	B cell	34.147520817501785	0.4200890382590322	39	0.8755774568590201	0.010771513801513647
NK cell	CD4+ Tem	34.051319829130634	0.20795675684265608	31	1.0984296719074398	0.006708282478795357
NK cell	T_cell:CD4+_central_memory	34.00148428547837	0.22209580448732968	34	1.000043655455246	0.0065322295437449905
CD8+ Tcm	CD8+ Tcm	33.95301707974058	0.18258601133741462	26	1.3058852722977148	0.00702253889759287
Endothelial cell	cDC2	33.835141132506585	0.19607165733112772	31	1.0914561655647286	0.006324892171971862
DC3	CD8+ Tem	33.80276136562603	0.1958082927810885	35	0.9657931818750295	0.005594522650888243
T_cell:CD4+_central_memory	TFCs	33.76882709105268	0.3903952934526966	47	0.7184856827883549	0.008306282839419076
Tregs	Tregs	33.68392547715595	0.22189286453260623	31	1.0865782411985792	0.007157834339761492
M1 Macrophage	cDC2	33.4242935313515	0.1673031808624734	38	0.8795866718776711	0.004402715285854563
Tregs	CD4+ Tem	33.2430037415156	0.15606574044451468	30	1.1081001247171867	0.0052021913481504894
BGN- cancer cells	cDC2	33.24004817320977	0.15886903856680268	37	0.8983796803570209	0.004293757799102775
NK cell	Endothelial cell	33.06763059180987	0.4894313102470905	33	1.0020494118730265	0.01483125182566941
Endothelial cell	CD8+ Tem	33.04464698453689	0.26042632536598564	39	0.8472986406291511	0.006677598086307324
cDC1	B cell	32.97017403518265	0.4548786544149374	35	0.94200497243379	0.012996532983283926
DC3	B cell	32.75664374347096	0.49366066769849026	34	0.9634306983373812	0.014519431402896773
others	cDC2	32.73298876655684	0.15787271840877942	38	0.86139444122518	0.004154545221283669
CD8+ Tem	others	32.7131730447293	0.2184334742412267	39	0.8387993088392128	0.005600858313877607
B cell	T_cell:gamma-delta	32.02667930580481	0.19511509391608142	41	0.7811385196537759	0.0047589047296605225
CD4+ Tem	T_cell:CD4+_central_memory	31.9495995333049	0.1932666429757484	31	1.0306322430098356	0.006234407837927367
CD4+ Tem	Tregs	31.67721002468199	0.16139036409580962	27	1.1732300009141479	0.005977420892437393
T_cell:CD4+_central_memory	CD8+ Tcm	31.58952895728638	0.283060543991368	31	1.0190170631382702	0.009130985290044129
cDC1	CD8+ Tem	31.20090548379592	0.1267270296681493	30	1.0400301827931975	0.004224234322271644
B cell	cDC1	31.195345497377154	0.18348210486950844	30	1.0398448499125719	0.0061160701623169484
CD8+ Tem	Monocyte	30.820033525669164	0.2073639583618444	36	0.856112042379699	0.005760109954495678
B cell	TFCs	30.65154547325581	0.28220370963062635	40	0.7662886368313953	0.007055092740765659
CD4+ Tem	CD4+ Tem	30.436032728702333	0.1453334434859539	26	1.1706166434116283	0.005589747826382842
CD8+ Tcm	T_cell:CD4+_central_memory	29.940365686674188	0.16235688679981208	28	1.069298774524078	0.005798460242850432
CD8+ Tcm	Tregs	29.805994911570266	0.15319479521674664	25	1.1922397964628106	0.006127791808669866
T_cell:CD4+_central_memory	T_cell:CD4+_central_memory	29.66697875724839	0.22372840922285775	32	0.9270930861640122	0.006991512788214305
Tregs	Endothelial cell	29.480401831472275	0.25287585114509864	32	0.9212625572335086	0.007902370348284333
CD8+ Tcm	CD4+ Tem	29.47210347825116	0.1314626271295796	24	1.2280043115937984	0.0054776094637324834
TFCs	B cell	29.122186478593814	0.1865149737982787	32	0.9100683274560567	0.005828592931196209
T_cell:CD4+_central_memory	Tregs	28.774608190245218	0.2406875392399338	28	1.0276645782230436	0.00859598354428335
T_cell:gamma-delta	B cell	28.65525463804244	0.16096651965810738	33	0.8683410496376497	0.004877773322972951
B cell	CD8+ Tcm	28.62498386362441	0.14819199559237345	25	1.1449993545449764	0.005927679823694938
cDC2	B cell	28.37918217989101	0.10978760666794792	21	1.3513896276138577	0.0052279812699022815
T_cell:gamma-delta	Fibroblast	28.27802983346101	0.2933014056379371	38	0.7441586798279213	0.0077184580431036084
T_cell:CD4+_central_memory	CD4+ Tem	27.895379608887783	0.1801442397428599	29	0.9619096416857856	0.006211870335960686
CD8+ Tcm	Endothelial cell	27.88294272982777	0.3884777772214744	29	0.9614807837871645	0.013395785421430152
NK cell	B cell	27.82931345166297	0.16945202291626782	28	0.993904051845106	0.006051857961295279
CD4+ Tem	Endothelial cell	27.798631844798162	0.3336765172934925	30	0.9266210614932721	0.011122550576449751
CD8+ Tem	Myeloid Progenitors	27.682910630941095	0.19462911310697534	40	0.6920727657735274	0.004865727827674383
NK cell	Fibroblast	27.13431478705317	0.2146512963470599	30	0.904477159568439	0.0071550432115686634
B cell	Endothelial cell	27.08366288130275	0.2677289652388979	32	0.846364465040711	0.008366530163715559
TFCs	CD8+ Tem	26.968067773415072	0.1851911601625739	33	0.8172141749519719	0.005611853338259815
T_cell:CD4+_central_memory	Endothelial cell	26.788266998338795	0.3122611536911226	36	0.7441185277316332	0.008673920935864518
DC3	cDC2	26.752801380451405	0.1251542332464128	29	0.9225103924293588	0.004315663215393545
CD4+ Tem	B cell	26.694898585424333	0.17992850008194294	22	1.2134044811556515	0.008178568185542861
cDC1	cDC2	26.532130123717074	0.103045985223888	27	0.9826714860635953	0.0038165179712551112
B cell	Tregs	26.292924927369864	0.1576572190299188	24	1.095538538640411	0.0065690507929132835
Tregs	B cell	26.202522803452364	0.1321003382658408	23	1.1392401218892332	0.005743492968080035
B cell	T_cell:CD4+_central_memory	26.00170746240658	0.15042185377111242	27	0.9630262023113547	0.00557117976930046
T_cell:CD4+_central_memory	B cell	25.89051925769221	0.7289746409015195	27	0.958908120655267	0.026999060774130352
CD8+ Tcm	B cell	25.543002913579237	0.13838339222868362	21	1.2163334720752017	0.00658968534422303
CD8+ Tem	M1 Macrophage	25.508688260370253	0.1610081396593229	34	0.7502555370697133	0.00473553351939185
cDC2	cDC2	24.584525690599623	0.08362986954077938	20	1.229226284529981	0.004181493477038969
B cell	CD4+ Tem	24.090550710710342	0.1154513753983775	23	1.047415248291754	0.005019625017320761
Tregs	Fibroblast	24.041902067331623	0.18906987274636833	29	0.829031105770056	0.006519650784357529
TFCs	cDC2	23.872221169964455	0.1085166149672941	27	0.8841563396283131	0.004019133887677559
B cell	B cell	22.954445678860452	0.9176660047246485	23	0.9980193773417588	0.03989852194454994
CD8+ Tem	BGN+ cancer cells	22.808264409509388	0.2759892179789248	29	0.7864918761899788	0.009516869585480165
T_cell:gamma-delta	CD8+ Tem	22.306737468271994	0.088267063258407	25	0.8922694987308798	0.00353068253033628
CD8+ Tem	NK cell	22.168442133555928	0.14307709946070632	14	1.583460152396852	0.01021979281862188
T_cell:gamma-delta	cDC2	21.988669701549473	0.09279521176579608	26	0.8457180654442105	0.0035690466063767723
CD8+ Tem	DC3	21.87190701323184	0.14261543690429282	26	0.8412271928166093	0.00548520911170357
CD8+ Tem	BGN- cancer cells	21.86933684490825	0.23096736456967773	27	0.8099754387003055	0.00855434683591399
NK cell	cDC2	21.634675835961147	0.1091517576541641	19	1.138667149261113	0.0057448293502191635
Tregs	cDC2	20.89647451317222	0.0724765026686485	20	1.044823725658611	0.0036238251334324246
NK cell	CD8+ Tem	20.685796362475237	0.0976334003559738	19	1.088726124340802	0.005138600018735463
CD4+ Tem	Fibroblast	20.659442270352585	0.14799973007485628	22	0.9390655577432994	0.0067272604579480125
CD8+ Tcm	Fibroblast	20.565957974996145	0.1585298443490081	23	0.8941720858693977	0.006892601928217744
Tregs	CD8+ Tem	19.79145919417004	0.07105814613585912	19	1.041655747061581	0.0037399024282031117
B cell	Fibroblast	19.708329358516355	0.1512435723165909	26	0.7580126676352444	0.005817060473715035
CD4+ Tem	cDC2	19.305625754374546	0.0562297119156249	15	1.287041716958303	0.0037486474610416596
T_cell:CD4+_central_memory	Fibroblast	19.20103123776686	0.2003978068812507	27	0.7111493051024763	0.007422140995601878
CD4+ Tem	CD8+ Tem	18.26173433722701	0.0728995491763518	15	1.217448955815134	0.00485996994509012
CD8+ Tem	TFCs	18.15667038923984	0.1541591180011314	23	0.78942045170608	0.006702570347875279
T_cell:CD4+_central_memory	cDC2	17.814041248383514	0.06914233822618769	17	1.0478847793166772	0.004067196366246335
CD8+ Tcm	cDC2	17.5626122640786	0.0544653191751418	14	1.2544723045770427	0.003890379941081557
CD8+ Tcm	CD8+ Tem	17.488548438932728	0.056187136021524496	14	1.2491820313523376	0.004013366858680321
B cell	CD8+ Tem	17.285418855291038	0.08577861520912688	17	1.0167893444288847	0.005045800894654523
CD8+ Tem	cDC1	16.80866215688409	0.07368132844413791	15	1.120577477125606	0.004912088562942527
B cell	cDC2	15.961027928543297	0.054002234607104196	15	1.064068528569553	0.0036001489738069466
CD8+ Tem	T_cell:gamma-delta	15.956755518814898	0.09098274794644101	18	0.8864864177119388	0.005054597108135612
T_cell:CD4+_central_memory	CD8+ Tem	15.909560113008393	0.078782624777214	18	0.8838644507226885	0.004376812487623
CD8+ Tem	CD8+ Tcm	15.643292174182257	0.0844236245164705	13	1.203330167244789	0.006494124962805423
CD8+ Tem	Endothelial cell	12.78122985818071	0.14628629570438242	16	0.7988268661362944	0.009142893481523902
CD8+ Tem	T_cell:CD4+_central_memory	12.287545515910155	0.0518613280018689	11	1.1170495923554686	0.004714666181988082
CD8+ Tem	Tregs	12.183506807274831	0.0461128318901675	10	1.218350680727483	0.00461128318901675
CD8+ Tem	B cell	11.788201224808668	0.0784774320240483	9	1.3098001360898521	0.0087197146693387
CD8+ Tem	CD4+ Tem	11.699551670782672	0.047080009685181605	9	1.299950185642519	0.005231112187242401
CD8+ Tem	cDC2	9.035506851832839	0.0223155997120242	6	1.5059178086388065	0.0037192666186707
CD8+ Tem	Fibroblast	8.807518771016674	0.0326566189113267	12	0.7339598975847229	0.002721384909277225
CD8+ Tem	CD8+ Tem	5.2825193344676595	0.0112183545141057	4	1.3206298336169149	0.002804588628526425
