# Supplementary material for: Enhancer-mediated NR2F2 recruitment activates BGN to promote tumor growth and shape tumor microenvironment in papillary thyroid cancer
Source: Theranostics. 2026 Jan 1;16(1):298–324. doi: 10.7150/thno.113712 (PMC12665125; doi:10.7150/thno.113712)
Supplement: Supplementary file 1 — Supplementary figures and tables. [file thnov16p0298s1.zip › Table S7.xlsx]

## Sheet: GSE250521
Table S7. The ligand-receptor analysis between cells by NATMI.
Sending cluster	Ligand symbol	Receptor symbol	Target cluster	Ligand detection rate	Ligand average expression value	Ligand derived specificity of average expression value	Receptor detection rate	Receptor average expression value	Receptor derived specificity of average expression value	Edge average expression weight	Edge average expression derived specificity
BGN+ cells	A2M	LRP1	BGN+ cells	0.5046025104602511	0.6098700054148175	0.065893520216361	0.4242677824267783	0.3159136458624145	0.0660998292919846	0.1926662569127255	0.0043555504377494
BGN+ cells	A2M	LRP1	BGN- cells	0.5046025104602511	0.6098700054148175	0.065893520216361	0.2228709227059271	0.1702191151889807	0.0356156012998706	0.1038115327020091	0.0023468373442708
BGN+ cells	A2M	LRP1	FC	0.5046025104602511	0.6098700054148175	0.065893520216361	0.2769976596456035	0.1406682304793643	0.0294325558369233	0.0857893344841427	0.0019394147130594
BGN+ cells	A2M	LRP1	Fibroblast	0.5046025104602511	0.6098700054148175	0.065893520216361	0.8426294820717132	1.689034620004964	0.3534032211422848	1.030091552848242	0.0232869822968662
BGN+ cells	A2M	LRP1	M1_Macrophage	0.5046025104602511	0.6098700054148175	0.065893520216361	0.2550946142649199	0.263598926268469	0.0551538189505261	0.1607610785906913	0.003634279284026
BGN+ cells	A2M	LRP1	M2_Macrophage	0.5046025104602511	0.6098700054148175	0.065893520216361	0.5154598825831702	0.632513177115964	0.1323431690269707	0.3857508147526564	0.0087205572837759
BGN+ cells	A2M	LRP1	SMCs	0.5046025104602511	0.6098700054148175	0.065893520216361	0.3745480838756327	0.4960150574411338	0.1037831415404954	0.3025047057674553	0.006838636535216
BGN+ cells	A2M	LRP1	monocytes	0.5046025104602511	0.6098700054148175	0.065893520216361	0.3924731182795699	0.5018853015326377	0.1050113953289363	0.3060847915633271	0.0069195705010555
Endothelial cell	A2M	LRP1	BGN+ cells	0.93728309370352	2.577182843208455	0.2784522082943039	0.4242677824267783	0.3159136458624145	0.0660998292919846	0.8141672280520464	0.0184056434342296
Endothelial cell	A2M	LRP1	BGN- cells	0.93728309370352	2.577182843208455	0.2784522082943039	0.2228709227059271	0.1702191151889807	0.0356156012998706	0.4386857832511648	0.0099172428316784
Endothelial cell	A2M	LRP1	FC	0.93728309370352	2.577182843208455	0.2784522082943039	0.2769976596456035	0.1406682304793643	0.0294325558369233	0.3625277501759104	0.0081955601685367
Endothelial cell	A2M	LRP1	Fibroblast	0.93728309370352	2.577182843208455	0.2784522082943039	0.8426294820717132	1.689034620004964	0.3534032211422848	4.352951044261907	0.0984059073453894
Endothelial cell	A2M	LRP1	M1_Macrophage	0.93728309370352	2.577182843208455	0.2784522082943039	0.2550946142649199	0.263598926268469	0.0551538189505261	0.6793426302672689	0.0153577026826382
Endothelial cell	A2M	LRP1	M2_Macrophage	0.93728309370352	2.577182843208455	0.2784522082943039	0.5154598825831702	0.632513177115964	0.1323431690269707	1.630102108166533	0.0368512476682263
Endothelial cell	A2M	LRP1	SMCs	0.93728309370352	2.577182843208455	0.2784522082943039	0.3745480838756327	0.4960150574411338	0.1037831415404954	1.278321496010346	0.0288986449456712
Endothelial cell	A2M	LRP1	monocytes	0.93728309370352	2.577182843208455	0.2784522082943039	0.3924731182795699	0.5018853015326377	0.1050113953289363	1.293450188368416	0.0292406549254084
Fibroblast	A2M	LRP1	BGN+ cells	0.6723107569721115	1.356829561532431	0.1465989068968586	0.4242677824267783	0.3159136458624145	0.0660998292919846	0.4286409735976116	0.0096901627202739
Fibroblast	A2M	LRP1	BGN- cells	0.6723107569721115	1.356829561532431	0.1465989068968586	0.2228709227059271	0.1702191151889807	0.0356156012998706	0.230958327426303	0.0052212082190353
Fibroblast	A2M	LRP1	FC	0.6723107569721115	1.356829561532431	0.1465989068968586	0.2769976596456035	0.1406682304793643	0.0294325558369233	0.1908628134828589	0.0043147805128737
Fibroblast	A2M	LRP1	Fibroblast	0.6723107569721115	1.356829561532431	0.1465989068968586	0.8426294820717132	1.689034620004964	0.3534032211422848	2.291732102874432	0.0518085259132877
Fibroblast	A2M	LRP1	M1_Macrophage	0.6723107569721115	1.356829561532431	0.1465989068968586	0.2550946142649199	0.263598926268469	0.0551538189505261	0.3576588155492665	0.0080854895693343
Fibroblast	A2M	LRP1	M2_Macrophage	0.6723107569721115	1.356829561532431	0.1465989068968586	0.5154598825831702	0.632513177115964	0.1323431690269707	0.8582125767697384	0.0194013639146201
Fibroblast	A2M	LRP1	SMCs	0.6723107569721115	1.356829561532431	0.1465989068968586	0.3745480838756327	0.4960150574411338	0.1037831415404954	0.6730078929013371	0.0152144951041585
Fibroblast	A2M	LRP1	monocytes	0.6723107569721115	1.356829561532431	0.1465989068968586	0.3924731182795699	0.5018853015326377	0.1050113953289363	0.6809728136181007	0.0153945557669359
M1_Macrophage	A2M	LRP1	BGN+ cells	0.3995633187772926	0.5394251597888978	0.0582822935316961	0.4242677824267783	0.3159136458624145	0.0660998292919846	0.1704117688988262	0.0038524496531904
M1_Macrophage	A2M	LRP1	BGN- cells	0.3995633187772926	0.5394251597888978	0.0582822935316961	0.2228709227059271	0.1702191151889807	0.0356156012998706	0.0918204734099407	0.0020757589292669
M1_Macrophage	A2M	LRP1	FC	0.3995633187772926	0.5394251597888978	0.0582822935316961	0.2769976596456035	0.1406682304793643	0.0294325558369233	0.0758799827035526	0.0017153968586756
M1_Macrophage	A2M	LRP1	Fibroblast	0.3995633187772926	0.5394251597888978	0.0582822935316961	0.8426294820717132	1.689034620004964	0.3534032211422848	0.9111077697851584	0.0205971502696615
M1_Macrophage	A2M	LRP1	M1_Macrophage	0.3995633187772926	0.5394251597888978	0.0582822935316961	0.2550946142649199	0.263598926268469	0.0551538189505261	0.1421918929225508	0.0032144910654685
M1_Macrophage	A2M	LRP1	M2_Macrophage	0.3995633187772926	0.5394251597888978	0.0582822935316961	0.5154598825831702	0.632513177115964	0.1323431690269707	0.3411935216343623	0.0077132634241447
M1_Macrophage	A2M	LRP1	SMCs	0.3995633187772926	0.5394251597888978	0.0582822935316961	0.3745480838756327	0.4960150574411338	0.1037831415404954	0.2675630016178829	0.0060487195189047
M1_Macrophage	A2M	LRP1	monocytes	0.3995633187772926	0.5394251597888978	0.0582822935316961	0.3924731182795699	0.5018853015326377	0.1050113953289363	0.2707295589749422	0.006120304966734
M2_Macrophage	A2M	LRP1	BGN+ cells	0.5608610567514677	0.8462788929678758	0.0914363632369965	0.4242677824267783	0.3159136458624145	0.0660998292919846	0.2673510504938897	0.0060439280010453
M2_Macrophage	A2M	LRP1	BGN- cells	0.5608610567514677	0.8462788929678758	0.0914363632369965	0.2228709227059271	0.1702191151889807	0.0356156012998706	0.1440528443641019	0.003256561057359
M2_Macrophage	A2M	LRP1	FC	0.5608610567514677	0.8462788929678758	0.0914363632369965	0.2769976596456035	0.1406682304793643	0.0294325558369233	0.1190445543658265	0.0026912058664981
M2_Macrophage	A2M	LRP1	Fibroblast	0.5608610567514677	0.8462788929678758	0.0914363632369965	0.8426294820717132	1.689034620004964	0.3534032211422848	1.429394348402218	0.0323139052974905
M2_Macrophage	A2M	LRP1	M1_Macrophage	0.5608610567514677	0.8462788929678758	0.0914363632369965	0.2550946142649199	0.263598926268469	0.0551538189505261	0.2230782075100007	0.0050430646234678
M2_Macrophage	A2M	LRP1	M2_Macrophage	0.5608610567514677	0.8462788929678758	0.0914363632369965	0.5154598825831702	0.632513177115964	0.1323431690269707	0.535282551317292	0.0121009780750853
M2_Macrophage	A2M	LRP1	SMCs	0.5608610567514677	0.8462788929678758	0.0914363632369965	0.3745480838756327	0.4960150574411338	0.1037831415404954	0.41976707370668	0.0094895530277733
M2_Macrophage	A2M	LRP1	monocytes	0.5608610567514677	0.8462788929678758	0.0914363632369965	0.3924731182795699	0.5018853015326377	0.1050113953289363	0.4247349373778891	0.0096018600873204
SMCs	A2M	LRP1	BGN+ cells	0.8655097613882863	1.86470312330891	0.2014722020468821	0.4242677824267783	0.3159136458624145	0.0660998292919846	0.5890851621355494	0.0133172781623791
SMCs	A2M	LRP1	BGN- cells	0.8655097613882863	1.86470312330891	0.2014722020468821	0.2228709227059271	0.1702191151889807	0.0356156012998706	0.3174081157397715	0.0071755536211087
SMCs	A2M	LRP1	FC	0.8655097613882863	1.86470312330891	0.2014722020468821	0.2769976596456035	0.1406682304793643	0.0294325558369233	0.2623044887252083	0.0059298418363327
SMCs	A2M	LRP1	Fibroblast	0.8655097613882863	1.86470312330891	0.2014722020468821	0.8426294820717132	1.689034620004964	0.3534032211422848	3.149548131300136	0.0712009251739973
SMCs	A2M	LRP1	M1_Macrophage	0.8655097613882863	1.86470312330891	0.2014722020468821	0.2550946142649199	0.263598926268469	0.0551538189505261	0.4915337411136894	0.0111119613552575
SMCs	A2M	LRP1	M2_Macrophage	0.8655097613882863	1.86470312330891	0.2014722020468821	0.5154598825831702	0.632513177115964	0.1323431690269707	1.17944929690218	0.0266634696897265
SMCs	A2M	LRP1	SMCs	0.8655097613882863	1.86470312330891	0.2014722020468821	0.3745480838756327	0.4960150574411338	0.1037831415404954	0.9249208268187308	0.0209094180615068
SMCs	A2M	LRP1	monocytes	0.8655097613882863	1.86470312330891	0.2014722020468821	0.3924731182795699	0.5018853015326377	0.1050113953289363	0.9358670893107436	0.0211568770569364
BGN+ cells	ADAM10	EPHA3	Fibroblast	0.5297071129707113	0.4068247635288137	0.0637479765881882	0.2763944223107569	0.3049582113931964	0.3330144891673407	0.1240645522362071	0.021228999858967
BGN+ cells	ADAM10	EPHA3	SMCs	0.5297071129707113	0.4068247635288137	0.0637479765881882	0.2570498915401301	0.3252874624565438	0.3552140394830607	0.1323349949927713	0.0226441762727619
BGN- cells	ADAM10	EPHA3	Fibroblast	0.3650209417438761	0.3299640501829875	0.051704179370878	0.2763944223107569	0.3049582113931964	0.3330144891673407	0.1006252465678588	0.0172182408810095
BGN- cells	ADAM10	EPHA3	SMCs	0.3650209417438761	0.3299640501829875	0.051704179370878	0.2570498915401301	0.3252874624565438	0.3552140394830607	0.1073331685859077	0.0183660504124863
CD4+Tem	ADAM10	EPHA3	Fibroblast	0.2070063694267516	0.3085217338933893	0.04834424556309	0.2763944223107569	0.3049582113931964	0.3330144891673407	0.0940862361440556	0.0160993342403729
CD4+Tem	ADAM10	EPHA3	SMCs	0.2070063694267516	0.3085217338933893	0.04834424556309	0.2570498915401301	0.3252874624565438	0.3552140394830607	0.1003582519308737	0.0171725547522262
Endothelial cell	ADAM10	EPHA3	Fibroblast	0.5726326227069906	0.6576137913153828	0.1030457148409885	0.2763944223107569	0.3049582113931964	0.3330144891673407	0.2005447255870378	0.0343157160886552
Endothelial cell	ADAM10	EPHA3	SMCs	0.5726326227069906	0.6576137913153828	0.1030457148409885	0.2570498915401301	0.3252874624565438	0.3552140394830607	0.213913521453408	0.0366032846200871
FC	ADAM10	EPHA3	Fibroblast	0.5469742561016383	0.3727673438986437	0.0584113014792148	0.2763944223107569	0.3049582113931964	0.3330144891673407	0.1136784624611229	0.0194518097237002
FC	ADAM10	EPHA3	SMCs	0.5469742561016383	0.3727673438986437	0.0584113014792148	0.2570498915401301	0.3252874624565438	0.3552140394830607	0.1212565433834556	0.0207485143498948
Fibroblast	ADAM10	EPHA3	Fibroblast	0.2360557768924303	0.2117453612600313	0.0331797361969237	0.2763944223107569	0.3049582113931964	0.3330144891673407	0.0645734866406653	0.0110493329003256
Fibroblast	ADAM10	EPHA3	SMCs	0.2360557768924303	0.2117453612600313	0.0331797361969237	0.2570498915401301	0.3252874624565438	0.3552140394830607	0.0688781112512197	0.0117859081234916
Gamma_delta_T	ADAM10	EPHA3	Fibroblast	0.3669724770642202	0.3066520677763499	0.0480512756100741	0.2763944223107569	0.3049582113931964	0.3330144891673407	0.0935160661091009	0.0160017710011279
Gamma_delta_T	ADAM10	EPHA3	SMCs	0.3669724770642202	0.3066520677763499	0.0480512756100741	0.2570498915401301	0.3252874624565438	0.3552140394830607	0.0997500729840209	0.0170684877117683
M1_Macrophage	ADAM10	EPHA3	Fibroblast	0.2332605531295488	0.2276837791150637	0.035677228924412	0.2763944223107569	0.3049582113931964	0.3330144891673407	0.0694340380421734	0.0118810341651693
M1_Macrophage	ADAM10	EPHA3	SMCs	0.2332605531295488	0.2276837791150637	0.035677228924412	0.2570498915401301	0.3252874624565438	0.3552140394830607	0.0740626787508552	0.0126730526038023
M2_Macrophage	ADAM10	EPHA3	Fibroblast	0.3812133072407045	0.3832204700990401	0.0600492687418666	0.2763944223107569	0.3049582113931964	0.3330144891673407	0.1168662291306632	0.019997276554945
M2_Macrophage	ADAM10	EPHA3	SMCs	0.3812133072407045	0.3832204700990401	0.0600492687418666	0.2570498915401301	0.3252874624565438	0.3552140394830607	0.1246568142799206	0.0213303433178023
NK cell	ADAM10	EPHA3	Fibroblast	0.2493169398907104	0.3668987540411389	0.0574917145651911	0.2763944223107569	0.3049582113931964	0.3330144891673407	0.111888787794778	0.0191455739572816
NK cell	ADAM10	EPHA3	SMCs	0.2493169398907104	0.3668987540411389	0.0574917145651911	0.2570498915401301	0.3252874624565438	0.3552140394830607	0.1193475646805097	0.0204218641675086
Tregs	ADAM10	EPHA3	Fibroblast	0.3053392658509455	0.4147537359051352	0.0649904180291413	0.2763944223107569	0.3049582113931964	0.3330144891673407	0.1264825574702762	0.0216427508607464
Tregs	ADAM10	EPHA3	SMCs	0.3053392658509455	0.4147537359051352	0.0649904180291413	0.2570498915401301	0.3252874624565438	0.3552140394830607	0.134914190296953	0.023085508915824
monocytes	ADAM10	EPHA3	Fibroblast	0.4211469534050179	0.518651753961218	0.0812708636075954	0.2763944223107569	0.3049582113931964	0.3330144891673407	0.1581671112239572	0.027064375128472
monocytes	ADAM10	EPHA3	SMCs	0.4211469534050179	0.518651753961218	0.0812708636075954	0.2570498915401301	0.3252874624565438	0.3552140394830607	0.1687109129446803	0.0288685517543308
BGN+ cells	ADAM15	ITGA5	Endothelial cell	0.3255230125523013	0.1880748088191016	0.0916045574276677	0.6259295984134854	0.8071547829287405	0.2624071379276117	0.1518054814867464	0.0240376897357198
BGN+ cells	ADAM15	ITGA5	Fibroblast	0.3255230125523013	0.1880748088191016	0.0916045574276677	0.2116533864541833	0.2037460269148596	0.0662381155605077	0.0383194950596637	0.006067713260763
BGN+ cells	ADAM15	ITGA5	M1_Macrophage	0.3255230125523013	0.1880748088191016	0.0916045574276677	0.3260553129548763	0.3437041832790683	0.1117387060518355	0.0646420985605362	0.0102357747154186
BGN+ cells	ADAM15	ITGA5	M2_Macrophage	0.3255230125523013	0.1880748088191016	0.0916045574276677	0.2677103718199609	0.2547735268387739	0.0828272264644294	0.0479164823523706	0.0075873514232352
BGN+ cells	ADAM15	ITGA5	monocytes	0.3255230125523013	0.1880748088191016	0.0916045574276677	0.2849462365591398	0.3473945790166755	0.1129384588177325	0.0653361690333535	0.0103456775365612
Endothelial cell	ADAM15	ITGA5	Endothelial cell	0.5731284085275161	0.7682388061295832	0.3741818283699503	0.6259295984134854	0.8071547829287405	0.2624071379276117	0.6200876267989585	0.0981879826470794
Endothelial cell	ADAM15	ITGA5	Fibroblast	0.5731284085275161	0.7682388061295832	0.3741818283699503	0.2116533864541833	0.2037460269148596	0.0662381155605077	0.1565256044707177	0.0247850991882108
Endothelial cell	ADAM15	ITGA5	M1_Macrophage	0.5731284085275161	0.7682388061295832	0.3741818283699503	0.3260553129548763	0.3437041832790683	0.1117387060518355	0.2640468914240549	0.0418105933301682
Endothelial cell	ADAM15	ITGA5	M2_Macrophage	0.5731284085275161	0.7682388061295832	0.3741818283699503	0.2677103718199609	0.2547735268387739	0.0828272264644294	0.1957269100920429	0.0309924430372721
Endothelial cell	ADAM15	ITGA5	monocytes	0.5731284085275161	0.7682388061295832	0.3741818283699503	0.2849462365591398	0.3473945790166755	0.1129384588177325	0.2668819966396599	0.0422595190137034
BGN+ cells	ADAM15	ITGA9	BGN+ cells	0.3255230125523013	0.1880748088191016	0.0916045574276677	0.497071129707113	0.3773453481162451	0.180206698124743	0.0709691542057401	0.0165077548272184
BGN+ cells	ADAM15	ITGA9	BGN- cells	0.3255230125523013	0.1880748088191016	0.0916045574276677	0.3684477725599695	0.358077356848215	0.1710049917747327	0.0673453304316772	0.0156648365894463
BGN+ cells	ADAM15	ITGA9	Endothelial cell	0.3255230125523013	0.1880748088191016	0.0916045574276677	0.3098661378284581	0.3055025707631594	0.1458971465281978	0.0574573375900252	0.0133648435376751
BGN+ cells	ADAM15	ITGA9	FC	0.3255230125523013	0.1880748088191016	0.0916045574276677	0.4195921096623203	0.2568386561583524	0.1226569942047745	0.0483048811543371	0.0112359396695363
Endothelial cell	ADAM15	ITGA9	BGN+ cells	0.5731284085275161	0.7682388061295832	0.3741818283699503	0.497071129707113	0.3773453481162451	0.180206698124743	0.2898913397353761	0.067430071788828
Endothelial cell	ADAM15	ITGA9	BGN- cells	0.5731284085275161	0.7682388061295832	0.3741818283699503	0.3684477725599695	0.358077356848215	0.1710049917747327	0.2750889211271094	0.0639869604826578
Endothelial cell	ADAM15	ITGA9	Endothelial cell	0.5731284085275161	0.7682388061295832	0.3741818283699503	0.3098661378284581	0.3055025707631594	0.1458971465281978	0.2346989302326081	0.0545920610418795
Endothelial cell	ADAM15	ITGA9	FC	0.5731284085275161	0.7682388061295832	0.3741818283699503	0.4195921096623203	0.2568386561583524	0.1226569942047745	0.1973134225750192	0.0458960183539049
BGN+ cells	ADAM15	ITGAV	BGN+ cells	0.3255230125523013	0.1880748088191016	0.0916045574276677	0.7397489539748954	0.8366959989729903	0.1360153591514149	0.1573614400465524	0.0124596267784306
BGN+ cells	ADAM15	ITGAV	BGN- cells	0.3255230125523013	0.1880748088191016	0.0916045574276677	0.587764944789948	0.7600115499713417	0.1235493465433824	0.1429390269611692	0.0113176832105841
BGN+ cells	ADAM15	ITGAV	Endothelial cell	0.3255230125523013	0.1880748088191016	0.0916045574276677	0.3834903321764997	0.3826075444723033	0.0621976233175715	0.0719588407793743	0.0056975857570589
BGN+ cells	ADAM15	ITGAV	FC	0.3255230125523013	0.1880748088191016	0.0916045574276677	0.6101638248077565	0.4755286886272543	0.0773031130181432	0.0894349672015689	0.0070813174558079
BGN+ cells	ADAM15	ITGAV	Fibroblast	0.3255230125523013	0.1880748088191016	0.0916045574276677	0.4626494023904382	0.5365178752657731	0.0872176651794696	0.1009054968186409	0.0079895356186398
BGN+ cells	ADAM15	ITGAV	Gamma_delta_T	0.3255230125523013	0.1880748088191016	0.0916045574276677	0.2110091743119266	0.1682954647045821	0.0273585246056458	0.0316521373494361	0.0025061655383741
BGN+ cells	ADAM15	ITGAV	M1_Macrophage	0.3255230125523013	0.1880748088191016	0.0916045574276677	0.2703784570596798	0.2834179193904903	0.0460731139424137	0.053303771005274	0.0042205072120093
BGN+ cells	ADAM15	ITGAV	M2_Macrophage	0.3255230125523013	0.1880748088191016	0.0916045574276677	0.2911937377690803	0.3085472327946308	0.0501581969260637	0.058029961819513	0.0045947194307818
BGN+ cells	ADAM15	ITGAV	SMCs	0.3255230125523013	0.1880748088191016	0.0916045574276677	0.4229934924078091	0.5946529069175387	0.096668238887363	0.1118392317822391	0.0088552512405889
Endothelial cell	ADAM15	ITGAV	BGN+ cells	0.5731284085275161	0.7682388061295832	0.3741818283699503	0.7397489539748954	0.8366959989729903	0.1360153591514149	0.642782335344409	0.0508944757736718
Endothelial cell	ADAM15	ITGAV	BGN- cells	0.5731284085275161	0.7682388061295832	0.3741818283699503	0.587764944789948	0.7600115499713417	0.1235493465433824	0.5838703657946775	0.0462299203835154
Endothelial cell	ADAM15	ITGAV	Endothelial cell	0.5731284085275161	0.7682388061295832	0.3741818283699503	0.3834903321764997	0.3826075444723033	0.0621976233175715	0.2939339631815737	0.0232732204132343
Endothelial cell	ADAM15	ITGAV	FC	0.5731284085275161	0.7682388061295832	0.3741818283699503	0.6101638248077565	0.4755286886272543	0.0773031130181432	0.3653195920313682	0.0289254201678177
Endothelial cell	ADAM15	ITGAV	Fibroblast	0.5731284085275161	0.7682388061295832	0.3741818283699503	0.4626494023904382	0.5365178752657731	0.0872176651794696	0.4121738519613581	0.032635265423012
Endothelial cell	ADAM15	ITGAV	Gamma_delta_T	0.5731284085275161	0.7682388061295832	0.3741818283699503	0.2110091743119266	0.1682954647045821	0.0273585246056458	0.1292911068816716	0.0102370627584448
Endothelial cell	ADAM15	ITGAV	M1_Macrophage	0.5731284085275161	0.7682388061295832	0.3741818283699503	0.2703784570596798	0.2834179193904903	0.0460731139424137	0.2177326440282807	0.0172397220136694
Endothelial cell	ADAM15	ITGAV	M2_Macrophage	0.5731284085275161	0.7682388061295832	0.3741818283699503	0.2911937377690803	0.3085472327946308	0.0501581969260637	0.2370379577567337	0.0187682858335345
Endothelial cell	ADAM15	ITGAV	SMCs	0.5731284085275161	0.7682388061295832	0.3741818283699503	0.4229934924078091	0.5946529069175387	0.096668238887363	0.4568354392718161	0.0361714983721766
BGN+ cells	ADAM15	ITGB1	B cell	0.3255230125523013	0.1880748088191016	0.0916045574276677	0.2536302032913843	0.4124599828378809	0.0214209292345859	0.0775733324177644	0.0019622547422236
BGN+ cells	ADAM15	ITGB1	BGN+ cells	0.3255230125523013	0.1880748088191016	0.0916045574276677	0.8728033472803347	1.327074489555885	0.0689210345551857	0.2495892809119301	0.0063134808678847
BGN+ cells	ADAM15	ITGB1	BGN- cells	0.3255230125523013	0.1880748088191016	0.0916045574276677	0.6455133900241148	0.9082171879785996	0.0471678633632951	0.1708127739952972	0.0043207912482033
BGN+ cells	ADAM15	ITGB1	CD4+Tcm	0.3255230125523013	0.1880748088191016	0.0916045574276677	0.2502127659574468	0.3643942978699792	0.0189246588589116	0.0685333879066671	0.0017335849992401
BGN+ cells	ADAM15	ITGB1	CD4+Tem	0.3255230125523013	0.1880748088191016	0.0916045574276677	0.3962693357597816	0.6740111567162207	0.0350044753238873	0.1267645194413448	0.0032065694700324
BGN+ cells	ADAM15	ITGB1	CD8+Tcm	0.3255230125523013	0.1880748088191016	0.0916045574276677	0.2939982603653233	0.4352291154389014	0.0226034342010643	0.081855632678678	0.0020705775863339
BGN+ cells	ADAM15	ITGB1	CD8+Tem	0.3255230125523013	0.1880748088191016	0.0916045574276677	0.2741505662891406	0.443482147580144	0.0230320518241654	0.0834078201208202	0.0021098409140037
BGN+ cells	ADAM15	ITGB1	DCs	0.3255230125523013	0.1880748088191016	0.0916045574276677	0.4857142857142857	0.5709321508659442	0.0296511121328741	0.1073779551227909	0.00271617700417
BGN+ cells	ADAM15	ITGB1	Endothelial cell	0.3255230125523013	0.1880748088191016	0.0916045574276677	0.8988596926127913	1.943764855368644	0.1009485796150378	0.3655732035627465	0.0092473499585872
BGN+ cells	ADAM15	ITGB1	FC	0.3255230125523013	0.1880748088191016	0.0916045574276677	0.8293212972250084	0.8740562361274563	0.0453937292348043	0.1643879595068149	0.0041582724765456
BGN+ cells	ADAM15	ITGB1	Fibroblast	0.3255230125523013	0.1880748088191016	0.0916045574276677	0.7768924302788844	1.563901114666783	0.0812205219926381	0.2941304031529351	0.0074401699711797
BGN+ cells	ADAM15	ITGB1	Gamma_delta_T	0.3255230125523013	0.1880748088191016	0.0916045574276677	0.7431192660550459	1.222089696775685	0.0634686951515441	0.2298442860808809	0.0058140217298687
BGN+ cells	ADAM15	ITGB1	M1_Macrophage	0.3255230125523013	0.1880748088191016	0.0916045574276677	0.5560407569141194	0.6855010271240338	0.0356011967299905	0.1289254746216505	0.0032612318703461
BGN+ cells	ADAM15	ITGB1	M2_Macrophage	0.3255230125523013	0.1880748088191016	0.0916045574276677	0.6602739726027397	0.8763965911718912	0.0455152745528391	0.1648281213343658	0.0041694065816116
BGN+ cells	ADAM15	ITGB1	NK cell	0.3255230125523013	0.1880748088191016	0.0916045574276677	0.5976775956284153	1.103395584729129	0.0573043682337721	0.2075209136497717	0.0052493412907268
BGN+ cells	ADAM15	ITGB1	Plasma cell	0.3255230125523013	0.1880748088191016	0.0916045574276677	0.32	0.2753147363782667	0.0142983507020984	0.0517797664094238	0.0013097940880113
BGN+ cells	ADAM15	ITGB1	SMCs	0.3255230125523013	0.1880748088191016	0.0916045574276677	0.9164859002169198	2.34768742425257	0.1219261219811675	0.4415408634833113	0.0111689884429566
BGN+ cells	ADAM15	ITGB1	Tregs	0.3255230125523013	0.1880748088191016	0.0916045574276677	0.5194660734149055	0.8711463307347719	0.0452426045679526	0.1638406796064041	0.0041444287683222
BGN+ cells	ADAM15	ITGB1	monocytes	0.3255230125523013	0.1880748088191016	0.0916045574276677	0.521505376344086	0.6940427493555521	0.0360448073469622	0.1305319573973291	0.003301868624584
Endothelial cell	ADAM15	ITGB1	B cell	0.5731284085275161	0.7682388061295832	0.3741818283699503	0.2536302032913843	0.4124599828378809	0.0214209292345859	0.316867764791602	0.0080153224663806
Endothelial cell	ADAM15	ITGB1	BGN+ cells	0.5731284085275161	0.7682388061295832	0.3741818283699503	0.8728033472803347	1.327074489555885	0.0689210345551857	1.019510121501439	0.0257889987230079
Endothelial cell	ADAM15	ITGB1	BGN- cells	0.5731284085275161	0.7682388061295832	0.3741818283699503	0.6455133900241148	0.9082171879785996	0.0471678633632951	0.6977276881990466	0.0176493573535817
Endothelial cell	ADAM15	ITGB1	CD4+Tcm	0.5731284085275161	0.7682388061295832	0.3741818283699503	0.2502127659574468	0.3643942978699792	0.0189246588589116	0.2799418403560606	0.0070812634531051
Endothelial cell	ADAM15	ITGB1	CD4+Tem	0.5731284085275161	0.7682388061295832	0.3741818283699503	0.3962693357597816	0.6740111567162207	0.0350044753238873	0.5178015263536888	0.0130980385778229
Endothelial cell	ADAM15	ITGB1	CD8+Tcm	0.5731284085275161	0.7682388061295832	0.3741818283699503	0.2939982603653233	0.4352291154389014	0.0226034342010643	0.3343598960376161	0.0084577943367941
Endothelial cell	ADAM15	ITGB1	CD8+Tem	0.5731284085275161	0.7682388061295832	0.3741818283699503	0.2741505662891406	0.443482147580144	0.0230320518241654	0.3407001955967534	0.0086181752626776
Endothelial cell	ADAM15	ITGB1	DCs	0.5731284085275161	0.7682388061295832	0.3741818283699503	0.4857142857142857	0.5709321508659442	0.0296511121328741	0.438612233962248	0.0110949073510812
Endothelial cell	ADAM15	ITGB1	Endothelial cell	0.5731284085275161	0.7682388061295832	0.3741818283699503	0.8988596926127913	1.943764855368644	0.1009485796150378	1.493275591885049	0.0377731240917043
Endothelial cell	ADAM15	ITGB1	FC	0.5731284085275161	0.7682388061295832	0.3741818283699503	0.8293212972250084	0.8740562361274563	0.0453937292348043	0.671483919332674	0.0169855086016095
Endothelial cell	ADAM15	ITGB1	Fibroblast	0.5731284085275161	0.7682388061295832	0.3741818283699503	0.7768924302788844	1.563901114666783	0.0812205219926381	1.201449525236334	0.0303912434203671
Endothelial cell	ADAM15	ITGB1	Gamma_delta_T	0.5731284085275161	0.7682388061295832	0.3741818283699503	0.7431192660550459	1.222089696775685	0.0634686951515441	0.9388567296342166	0.0237488323960597
Endothelial cell	ADAM15	ITGB1	M1_Macrophage	0.5731284085275161	0.7682388061295832	0.3741818283699503	0.5560407569141194	0.6855010271240338	0.0356011967299905	0.5266284906783708	0.0133213208845861
Endothelial cell	ADAM15	ITGB1	M2_Macrophage	0.5731284085275161	0.7682388061295832	0.3741818283699503	0.6602739726027397	0.8763965911718912	0.0455152745528391	0.67328187089793	0.0170309886509416
Endothelial cell	ADAM15	ITGB1	NK cell	0.5731284085275161	0.7682388061295832	0.3741818283699503	0.5976775956284153	1.103395584729129	0.0573043682337721	0.847671306700959	0.0214422532792977
Endothelial cell	ADAM15	ITGB1	Plasma cell	0.5731284085275161	0.7682388061295832	0.3741818283699503	0.32	0.2753147363782667	0.0142983507020984	0.2115074643851205	0.0053501830083859
Endothelial cell	ADAM15	ITGB1	SMCs	0.5731284085275161	0.7682388061295832	0.3741818283699503	0.9164859002169198	2.34768742425257	0.1219261219811675	1.803584583973231	0.0456225392489708
Endothelial cell	ADAM15	ITGB1	Tregs	0.5731284085275161	0.7682388061295832	0.3741818283699503	0.5194660734149055	0.8711463307347719	0.0452426045679526	0.6692484170878481	0.0169289604974551
Endothelial cell	ADAM15	ITGB1	monocytes	0.5731284085275161	0.7682388061295832	0.3741818283699503	0.521505376344086	0.6940427493555521	0.0360448073469622	0.5331905731678028	0.0134873119163289
BGN+ cells	ADAM15	ITGB3	BGN+ cells	0.3255230125523013	0.1880748088191016	0.0916045574276677	0.4870292887029289	0.4000300116095856	0.2166822941045312	0.0752355679553758	0.0198490856538573
BGN+ cells	ADAM15	ITGB3	BGN- cells	0.3255230125523013	0.1880748088191016	0.0916045574276677	0.3623556288869146	0.3459949109551262	0.1874133661936811	0.0650729267302674	0.0171679184662015
BGN+ cells	ADAM15	ITGB3	Endothelial cell	0.3255230125523013	0.1880748088191016	0.0916045574276677	0.2233515121467526	0.1900046631922147	0.1029188938734649	0.0357350907046135	0.0094278397242238
BGN+ cells	ADAM15	ITGB3	FC	0.3255230125523013	0.1880748088191016	0.0916045574276677	0.4022066198595787	0.2525283917088528	0.1367858151987983	0.0474942289920377	0.0125302040636686
Endothelial cell	ADAM15	ITGB3	BGN+ cells	0.5731284085275161	0.7682388061295832	0.3741818283699503	0.4870292887029289	0.4000300116095856	0.2166822941045312	0.3073185785349514	0.0810785769834288
Endothelial cell	ADAM15	ITGB3	BGN- cells	0.5731284085275161	0.7682388061295832	0.3741818283699503	0.3623556288869146	0.3459949109551262	0.1874133661936811	0.2658067173190776	0.0701266760233186
Endothelial cell	ADAM15	ITGB3	Endothelial cell	0.5731284085275161	0.7682388061295832	0.3741818283699503	0.2233515121467526	0.1900046631922147	0.1029188938734649	0.1459689556098406	0.0385103798833859
Endothelial cell	ADAM15	ITGB3	FC	0.5731284085275161	0.7682388061295832	0.3741818283699503	0.4022066198595787	0.2525283917088528	0.1367858151987983	0.1940021101602328	0.0511827664261604
BGN+ cells	ADAM17	ITGA5	Endothelial cell	0.4560669456066946	0.2995663998276419	0.047842637373128	0.6259295984134854	0.8071547829287405	0.2624071379276117	0.2417964524256246	0.0125542495439911
BGN+ cells	ADAM17	ITGA5	Fibroblast	0.4560669456066946	0.2995663998276419	0.047842637373128	0.2116533864541833	0.2037460269148596	0.0662381155605077	0.0610354637620703	0.0031690061430407
BGN+ cells	ADAM17	ITGA5	M1_Macrophage	0.4560669456066946	0.2995663998276419	0.047842637373128	0.3260553129548763	0.3437041832790683	0.1117387060518355	0.1029622247906105	0.0053458743941805
BGN+ cells	ADAM17	ITGA5	M2_Macrophage	0.4560669456066946	0.2995663998276419	0.047842637373128	0.2677103718199609	0.2547735268387739	0.0828272264644294	0.0763215882064825	0.0039626729603596
BGN+ cells	ADAM17	ITGA5	monocytes	0.4560669456066946	0.2995663998276419	0.047842637373128	0.2849462365591398	0.3473945790166755	0.1129384588177325	0.1040677433556647	0.0054032737306967
BGN- cells	ADAM17	ITGA5	Endothelial cell	0.2812539662393705	0.2373453486790737	0.0379055443320241	0.6259295984134854	0.8071547829287405	0.2624071379276117	0.191574433392204	0.0099466853997546
BGN- cells	ADAM17	ITGA5	Fibroblast	0.2812539662393705	0.2373453486790737	0.0379055443320241	0.2116533864541833	0.2037460269148596	0.0662381155605077	0.0483581718000833	0.0025107918258485
BGN- cells	ADAM17	ITGA5	M1_Macrophage	0.2812539662393705	0.2373453486790737	0.0379055443320241	0.3260553129548763	0.3437041832790683	0.1117387060518355	0.0815765892228267	0.0042355164758508
BGN- cells	ADAM17	ITGA5	M2_Macrophage	0.2812539662393705	0.2373453486790737	0.0379055443320241	0.2677103718199609	0.2547735268387739	0.0828272264644294	0.0604693115617461	0.003139611104646
BGN- cells	ADAM17	ITGA5	monocytes	0.2812539662393705	0.2373453486790737	0.0379055443320241	0.2849462365591398	0.3473945790166755	0.1129384588177325	0.0824524874859328	0.004280993757506
DCs	ADAM17	ITGA5	Endothelial cell	0.2761904761904762	0.2577952052462301	0.0411715149904086	0.6259295984134854	0.8071547829287405	0.2624071379276117	0.208080632930591	0.0108036994127768
DCs	ADAM17	ITGA5	Fibroblast	0.2761904761904762	0.2577952052462301	0.0411715149904086	0.2116533864541833	0.2037460269148596	0.0662381155605077	0.0525247488266201	0.0027271235677358
DCs	ADAM17	ITGA5	M1_Macrophage	0.2761904761904762	0.2577952052462301	0.0411715149904086	0.3260553129548763	0.3437041832790683	0.1117387060518355	0.0886052904724152	0.004600451811222
DCs	ADAM17	ITGA5	M2_Macrophage	0.2761904761904762	0.2577952052462301	0.0411715149904086	0.2677103718199609	0.2547735268387739	0.0828272264644294	0.0656793936427076	0.0034101223959942
DCs	ADAM17	ITGA5	monocytes	0.2761904761904762	0.2577952052462301	0.0411715149904086	0.2849462365591398	0.3473945790166755	0.1129384588177325	0.0895566567990315	0.0046498474502079
Endothelial cell	ADAM17	ITGA5	Endothelial cell	0.4357957362419435	0.4393258932465405	0.0701631071151937	0.6259295984134854	0.8071547829287405	0.2624071379276117	0.3546039959983865	0.0184113001262064
Endothelial cell	ADAM17	ITGA5	Fibroblast	0.4357957362419435	0.4393258932465405	0.0701631071151937	0.2116533864541833	0.2037460269148596	0.0662381155605077	0.0895109052698043	0.0046474719971804
Endothelial cell	ADAM17	ITGA5	M1_Macrophage	0.4357957362419435	0.4393258932465405	0.0701631071151937	0.3260553129548763	0.3437041832790683	0.1117387060518355	0.1509981473316494	0.007839934801628
Endothelial cell	ADAM17	ITGA5	M2_Macrophage	0.4357957362419435	0.4393258932465405	0.0701631071151937	0.2677103718199609	0.2547735268387739	0.0828272264644294	0.1119286072540158	0.0058114155624781
Endothelial cell	ADAM17	ITGA5	monocytes	0.4357957362419435	0.4393258932465405	0.0701631071151937	0.2849462365591398	0.3473945790166755	0.1129384588177325	0.1526194337355068	0.0079241131834534
FC	ADAM17	ITGA5	Endothelial cell	0.2853560682046138	0.1503232533748124	0.0240075686195043	0.6259295984134854	0.8071547829287405	0.2624071379276117	0.1213341329468888	0.0062997573700448
FC	ADAM17	ITGA5	Fibroblast	0.2853560682046138	0.1503232533748124	0.0240075686195043	0.2116533864541833	0.2037460269148596	0.0662381155605077	0.0306277656280338	0.0015902161045455
FC	ADAM17	ITGA5	M1_Macrophage	0.2853560682046138	0.1503232533748124	0.0240075686195043	0.3260553129548763	0.3437041832790683	0.1117387060518355	0.0516667310290423	0.002682574652994
FC	ADAM17	ITGA5	M2_Macrophage	0.2853560682046138	0.1503232533748124	0.0240075686195043	0.2677103718199609	0.2547735268387739	0.0828272264644294	0.0382983854281795	0.001988480322908
FC	ADAM17	ITGA5	monocytes	0.2853560682046138	0.1503232533748124	0.0240075686195043	0.2849462365591398	0.3473945790166755	0.1129384588177325	0.05222148332256	0.0027113777998477
Fibroblast	ADAM17	ITGA5	Endothelial cell	0.3237051792828685	0.3739775931640024	0.0597265727588772	0.6259295984134854	0.8071547829287405	0.2624071379276117	0.3018578030305032	0.0156726790158822
Fibroblast	ADAM17	ITGA5	Fibroblast	0.3237051792828685	0.3739775931640024	0.0597265727588772	0.2116533864541833	0.2037460269148596	0.0662381155605077	0.0761964487623472	0.0039561756284355
Fibroblast	ADAM17	ITGA5	M1_Macrophage	0.3237051792828685	0.3739775931640024	0.0597265727588772	0.3260553129548763	0.3437041832790683	0.1117387060518355	0.1285376632231051	0.0066737699569877
Fibroblast	ADAM17	ITGA5	M2_Macrophage	0.3237051792828685	0.3739775931640024	0.0597265727588772	0.2677103718199609	0.2547735268387739	0.0828272264644294	0.095279590369069	0.0049469863678437
Fibroblast	ADAM17	ITGA5	monocytes	0.3237051792828685	0.3739775931640024	0.0597265727588772	0.2849462365591398	0.3473945790166755	0.1129384588177325	0.1299177885388781	0.0067454270778527
Gamma_delta_T	ADAM17	ITGA5	Endothelial cell	0.2568807339449541	0.1505821156959471	0.0240489105596109	0.6259295984134854	0.8071547829287405	0.2624071379276117	0.1215430749075127	0.0063106057902246
Gamma_delta_T	ADAM17	ITGA5	Fibroblast	0.2568807339449541	0.1505821156959471	0.0240489105596109	0.2116533864541833	0.2037460269148596	0.0662381155605077	0.0306805077974829	0.0015929545167518
Gamma_delta_T	ADAM17	ITGA5	M1_Macrophage	0.2568807339449541	0.1505821156959471	0.0240489105596109	0.3260553129548763	0.3437041832790683	0.1117387060518355	0.0517557030917096	0.0026871941478872
Gamma_delta_T	ADAM17	ITGA5	M2_Macrophage	0.2568807339449541	0.1505821156959471	0.0240489105596109	0.2677103718199609	0.2547735268387739	0.0828272264644294	0.0383643366947007	0.0019919045611437
Gamma_delta_T	ADAM17	ITGA5	monocytes	0.2568807339449541	0.1505821156959471	0.0240489105596109	0.2849462365591398	0.3473945790166755	0.1129384588177325	0.0523114106896338	0.0027160468948479
M1_Macrophage	ADAM17	ITGA5	Endothelial cell	0.5531295487627366	0.6999778764924036	0.1117908675121987	0.6259295984134854	0.8071547829287405	0.2624071379276117	0.5649904909551468	0.0293347215903208
M1_Macrophage	ADAM17	ITGA5	Fibroblast	0.5531295487627366	0.6999778764924036	0.1117908675121987	0.2116533864541833	0.2037460269148596	0.0662381155605077	0.1426177112636275	0.0074048164008824
M1_Macrophage	ADAM17	ITGA5	M1_Macrophage	0.5531295487627366	0.6999778764924036	0.1117908675121987	0.3260553129548763	0.3437041832790683	0.1117387060518355	0.2405853243532382	0.0124913668842252
M1_Macrophage	ADAM17	ITGA5	M2_Macrophage	0.5531295487627366	0.6999778764924036	0.1117908675121987	0.2677103718199609	0.2547735268387739	0.0828272264644294	0.1783358323030853	0.0092593275000879
M1_Macrophage	ADAM17	ITGA5	monocytes	0.5531295487627366	0.6999778764924036	0.1117908675121987	0.2849462365591398	0.3473945790166755	0.1129384588177325	0.243168519725065	0.012625488286725
M2_Macrophage	ADAM17	ITGA5	Endothelial cell	0.4829745596868885	0.5610576730523531	0.0896044376562218	0.6259295984134854	0.8071547829287405	0.2624071379276117	0.4528603843030763	0.0235128440309822
M2_Macrophage	ADAM17	ITGA5	Fibroblast	0.4829745596868885	0.5610576730523531	0.0896044376562218	0.2116533864541833	0.2037460269148596	0.0662381155605077	0.1143132717545133	0.0059352290962071
M2_Macrophage	ADAM17	ITGA5	M1_Macrophage	0.4829745596868885	0.5610576730523531	0.0896044376562218	0.3260553129548763	0.3437041832790683	0.1117387060518355	0.1928378692889136	0.0100122839202085
M2_Macrophage	ADAM17	ITGA5	M2_Macrophage	0.4829745596868885	0.5610576730523531	0.0896044376562218	0.2677103718199609	0.2547735268387739	0.0828272264644294	0.1429426421235037	0.0074216870499697
M2_Macrophage	ADAM17	ITGA5	monocytes	0.4829745596868885	0.5610576730523531	0.0896044376562218	0.2849462365591398	0.3473945790166755	0.1129384588177325	0.1949083941340977	0.0101197870921232
SMCs	ADAM17	ITGA5	Endothelial cell	0.2143890093998554	0.26080731160566	0.0416525673125862	0.6259295984134854	0.8071547829287405	0.2624071379276117	0.2105118689852949	0.0109299309758329
SMCs	ADAM17	ITGA5	Fibroblast	0.2143890093998554	0.26080731160566	0.0416525673125862	0.2116533864541833	0.2037460269148596	0.0662381155605077	0.0531384535299989	0.0027589875670429
SMCs	ADAM17	ITGA5	M1_Macrophage	0.2143890093998554	0.26080731160566	0.0416525673125862	0.3260553129548763	0.3437041832790683	0.1117387060518355	0.0896405640286328	0.0046542039752453
SMCs	ADAM17	ITGA5	M2_Macrophage	0.2143890093998554	0.26080731160566	0.0416525673125862	0.2677103718199609	0.2547735268387739	0.0828272264644294	0.066446798603113	0.0034499666256244
SMCs	ADAM17	ITGA5	monocytes	0.2143890093998554	0.26080731160566	0.0416525673125862	0.2849462365591398	0.3473945790166755	0.1129384588177325	0.0906030462197191	0.0047041767580853
monocytes	ADAM17	ITGA5	Endothelial cell	0.600358422939068	0.8813602610503699	0.1407587746448841	0.6259295984134854	0.8071547829287405	0.2624071379276117	0.7113941501901294	0.0369361071927617
monocytes	ADAM17	ITGA5	Fibroblast	0.600358422939068	0.8813602610503699	0.1407587746448841	0.2116533864541833	0.2037460269148596	0.0662381155605077	0.1795736514696564	0.0093235959810832
monocytes	ADAM17	ITGA5	M1_Macrophage	0.600358422939068	0.8813602610503699	0.1407587746448841	0.3260553129548763	0.3437041832790683	0.1117387060518355	0.3029272086989439	0.0157282033442612
monocytes	ADAM17	ITGA5	M2_Macrophage	0.600358422939068	0.8813602610503699	0.1407587746448841	0.2677103718199609	0.2547735268387739	0.0828272264644294	0.2245472621233451	0.0116586589043674
monocytes	ADAM17	ITGA5	monocytes	0.600358422939068	0.8813602610503699	0.1407587746448841	0.2849462365591398	0.3473945790166755	0.1129384588177325	0.3061797768496204	0.0158970790734657
BGN+ cells	ADAM17	ITGB1	B cell	0.4560669456066946	0.2995663998276419	0.047842637373128	0.2536302032913843	0.4124599828378809	0.0214209292345859	0.1235591521317149	0.0010248337495657
BGN+ cells	ADAM17	ITGB1	BGN+ cells	0.4560669456066946	0.2995663998276419	0.047842637373128	0.8728033472803347	1.327074489555885	0.0689210345551857	0.3975469271393621	0.0032973640636045
BGN+ cells	ADAM17	ITGB1	BGN- cells	0.4560669456066946	0.2995663998276419	0.047842637373128	0.6455133900241148	0.9082171879785996	0.0471678633632951	0.2720713532643337	0.0022566349825553
BGN+ cells	ADAM17	ITGB1	CD4+Tcm	0.4560669456066946	0.2995663998276419	0.047842637373128	0.2502127659574468	0.3643942978699792	0.0189246588589116	0.109160287930631	0.000905405591197
BGN+ cells	ADAM17	ITGB1	CD4+Tem	0.4560669456066946	0.2995663998276419	0.047842637373128	0.3962693357597816	0.6740111567162207	0.0350044753238873	0.2019110956611428	0.0016747064193573
BGN+ cells	ADAM17	ITGB1	CD8+Tcm	0.4560669456066946	0.2995663998276419	0.047842637373128	0.2939982603653233	0.4352291154389014	0.0226034342010643	0.1303800192122008	0.0010814079058688
BGN+ cells	ADAM17	ITGB1	CD8+Tem	0.4560669456066946	0.2995663998276419	0.047842637373128	0.2741505662891406	0.443482147580144	0.0230320518241654	0.1328523503384147	0.0011019141033826
BGN+ cells	ADAM17	ITGB1	DCs	0.4560669456066946	0.2995663998276419	0.047842637373128	0.4857142857142857	0.5709321508659442	0.0296511121328741	0.171032088980763	0.001418587405483
BGN+ cells	ADAM17	ITGB1	Endothelial cell	0.4560669456066946	0.2995663998276419	0.047842637373128	0.8988596926127913	1.943764855368644	0.1009485796150378	0.5822866398342817	0.0048296462878545
BGN+ cells	ADAM17	ITGB1	FC	0.4560669456066946	0.2995663998276419	0.047842637373128	0.8293212972250084	0.8740562361274563	0.0453937292348043	0.2618378799036014	0.0021717557267947
BGN+ cells	ADAM17	ITGB1	Fibroblast	0.4560669456066946	0.2995663998276419	0.047842637373128	0.7768924302788844	1.563901114666783	0.0812205219926381	0.4684922266071643	0.0038858039809499
BGN+ cells	ADAM17	ITGB1	Gamma_delta_T	0.4560669456066946	0.2995663998276419	0.047842637373128	0.7431192660550459	1.222089696775685	0.0634686951515441	0.3660970107295465	0.0030365097666809
BGN+ cells	ADAM17	ITGB1	M1_Macrophage	0.4560669456066946	0.2995663998276419	0.047842637373128	0.5560407569141194	0.6855010271240338	0.0356011967299905	0.2053530747736975	0.0017032551452023
BGN+ cells	ADAM17	ITGB1	M2_Macrophage	0.4560669456066946	0.2995663998276419	0.047842637373128	0.6602739726027397	0.8763965911718912	0.0455152745528391	0.2625389716385811	0.0021775707753698
BGN+ cells	ADAM17	ITGB1	NK cell	0.4560669456066946	0.2995663998276419	0.047842637373128	0.5976775956284153	1.103395584729129	0.0573043682337721	0.3305402429030209	0.0027415921093045
BGN+ cells	ADAM17	ITGB1	Plasma cell	0.4560669456066946	0.2995663998276419	0.047842637373128	0.32	0.2753147363782667	0.0142983507020984	0.0824750443963336	0.0006840708076743
BGN+ cells	ADAM17	ITGB1	SMCs	0.4560669456066946	0.2995663998276419	0.047842637373128	0.9164859002169198	2.34768742425257	0.1219261219811675	0.7032882696039723	0.0058332672402567
BGN+ cells	ADAM17	ITGB1	Tregs	0.4560669456066946	0.2995663998276419	0.047842637373128	0.5194660734149055	0.8711463307347719	0.0452426045679526	0.2609661700212758	0.0021645255241603
BGN+ cells	ADAM17	ITGB1	monocytes	0.4560669456066946	0.2995663998276419	0.047842637373128	0.521505376344086	0.6940427493555521	0.0360448073469622	0.2079118877509211	0.0017244786470849
BGN- cells	ADAM17	ITGB1	B cell	0.2812539662393705	0.2373453486790737	0.0379055443320241	0.2536302032913843	0.4124599828378809	0.0214209292345859	0.0978954584428216	0.0008119719827347
BGN- cells	ADAM17	ITGB1	BGN+ cells	0.2812539662393705	0.2373453486790737	0.0379055443320241	0.8728033472803347	1.327074489555885	0.0689210345551857	0.3149749574467454	0.0026124893307405
BGN- cells	ADAM17	ITGB1	BGN- cells	0.2812539662393705	0.2373453486790737	0.0379055443320241	0.6455133900241148	0.9082171879785996	0.0471678633632951	0.2155611251571086	0.0017879235357642
BGN- cells	ADAM17	ITGB1	CD4+Tcm	0.2812539662393705	0.2373453486790737	0.0379055443320241	0.2502127659574468	0.3643942978699792	0.0189246588589116	0.0864872916846164	0.0007173494953449
BGN- cells	ADAM17	ITGB1	CD4+Tem	0.2812539662393705	0.2373453486790737	0.0379055443320241	0.3962693357597816	0.6740111567162207	0.0350044753238873	0.1599734130043972	0.0013268636912088
BGN- cells	ADAM17	ITGB1	CD8+Tcm	0.2812539662393705	0.2373453486790737	0.0379055443320241	0.2939982603653233	0.4352291154389014	0.0226034342010643	0.1032996061591309	0.0008567954771644
BGN- cells	ADAM17	ITGB1	CD8+Tem	0.2812539662393705	0.2373453486790737	0.0379055443320241	0.2741505662891406	0.443482147580144	0.0230320518241654	0.1052584249503537	0.0008730424614783
BGN- cells	ADAM17	ITGB1	DCs	0.2812539662393705	0.2373453486790737	0.0379055443320241	0.4857142857142857	0.5709321508659442	0.0296511121328741	0.135508090419371	0.0011239415454464
BGN- cells	ADAM17	ITGB1	Endothelial cell	0.2812539662393705	0.2373453486790737	0.0379055443320241	0.8988596926127913	1.943764855368644	0.1009485796150378	0.4613435473476002	0.0038265108598526
BGN- cells	ADAM17	ITGB1	FC	0.2812539662393705	0.2373453486790737	0.0379055443320241	0.8293212972250084	0.8740562361274563	0.0453937292348043	0.2074531821287899	0.0017206740159057
BGN- cells	ADAM17	ITGB1	Fibroblast	0.2812539662393705	0.2373453486790737	0.0379055443320241	0.7768924302788844	1.563901114666783	0.0812205219926381	0.3711846553601796	0.003078708097062
BGN- cells	ADAM17	ITGB1	Gamma_delta_T	0.2812539662393705	0.2373453486790737	0.0379055443320241	0.7431192660550459	1.222089696775685	0.0634686951515441	0.2900573051983285	0.0024058154377625
BGN- cells	ADAM17	ITGB1	M1_Macrophage	0.2812539662393705	0.2373453486790737	0.0379055443320241	0.5560407569141194	0.6855010271240338	0.0356011967299905	0.162700480302617	0.0013494827409217
BGN- cells	ADAM17	ITGB1	M2_Macrophage	0.2812539662393705	0.2373453486790737	0.0379055443320241	0.6602739726027397	0.8763965911718912	0.0455152745528391	0.2080086545128441	0.0017252812573468
BGN- cells	ADAM17	ITGB1	NK cell	0.2812539662393705	0.2373453486790737	0.0379055443320241	0.5976775956284153	1.103395584729129	0.0573043682337721	0.2618858097884855	0.0021721532705038
BGN- cells	ADAM17	ITGB1	Plasma cell	0.2812539662393705	0.2373453486790737	0.0379055443320241	0.32	0.2753147363782667	0.0142983507020984	0.0653446721021869	0.0005419867664132
BGN- cells	ADAM17	ITGB1	SMCs	0.2812539662393705	0.2373453486790737	0.0379055443320241	0.9164859002169198	2.34768742425257	0.1219261219811675	0.5572126902987028	0.0046216760219889
BGN- cells	ADAM17	ITGB1	Tregs	0.2812539662393705	0.2373453486790737	0.0379055443320241	0.5194660734149055	0.8711463307347719	0.0452426045679526	0.2067625296187401	0.0017149455531467
BGN- cells	ADAM17	ITGB1	monocytes	0.2812539662393705	0.2373453486790737	0.0379055443320241	0.521505376344086	0.6940427493555521	0.0360448073469622	0.1647278183439765	0.0013662980428295
DCs	ADAM17	ITGB1	B cell	0.2761904761904762	0.2577952052462301	0.0411715149904086	0.2536302032913843	0.4124599828378809	0.0214209292345859	0.106330205931548	0.0008819321090902
DCs	ADAM17	ITGB1	BGN+ cells	0.2761904761904762	0.2577952052462301	0.0411715149904086	0.8728033472803347	1.327074489555885	0.0689210345551857	0.3421134404120955	0.0028375834073433
DCs	ADAM17	ITGB1	BGN- cells	0.2761904761904762	0.2577952052462301	0.0411715149904086	0.6455133900241148	0.9082171879785996	0.0471678633632951	0.234134036383097	0.0019419723935274
DCs	ADAM17	ITGB1	CD4+Tcm	0.2761904761904762	0.2577952052462301	0.0411715149904086	0.2502127659574468	0.3643942978699792	0.0189246588589116	0.0939391028099471	0.000779156875898
DCs	ADAM17	ITGB1	CD4+Tem	0.2761904761904762	0.2577952052462301	0.0411715149904086	0.3962693357597816	0.6740111567162207	0.0350044753238873	0.173756844483907	0.0014411872805288
DCs	ADAM17	ITGB1	CD8+Tcm	0.2761904761904762	0.2577952052462301	0.0411715149904086	0.2939982603653233	0.4352291154389014	0.0226034342010643	0.1121999791437067	0.0009306176300438
DCs	ADAM17	ITGB1	CD8+Tem	0.2761904761904762	0.2577952052462301	0.0411715149904086	0.2741505662891406	0.443482147580144	0.0230320518241654	0.1143275712584621	0.0009482644669384
DCs	ADAM17	ITGB1	DCs	0.2761904761904762	0.2577952052462301	0.0411715149904086	0.4857142857142857	0.5709321508659442	0.0296511121328741	0.1471835710141577	0.0012207812076609
DCs	ADAM17	ITGB1	Endothelial cell	0.2761904761904762	0.2577952052462301	0.0411715149904086	0.8988596926127913	1.943764855368644	0.1009485796150378	0.5010932598401683	0.0041562059588809
DCs	ADAM17	ITGB1	FC	0.2761904761904762	0.2577952052462301	0.0411715149904086	0.8293212972250084	0.8740562361274563	0.0453937292348043	0.2253275067892249	0.0018689286036612
DCs	ADAM17	ITGB1	Fibroblast	0.2761904761904762	0.2577952052462301	0.0411715149904086	0.7768924302788844	1.563901114666783	0.0812205219926381	0.4031662088403313	0.0033439719387487
DCs	ADAM17	ITGB1	Gamma_delta_T	0.2761904761904762	0.2577952052462301	0.0411715149904086	0.7431192660550459	1.222089696775685	0.0634686951515441	0.3150488642095908	0.0026131023338534
DCs	ADAM17	ITGB1	M1_Macrophage	0.2761904761904762	0.2577952052462301	0.0411715149904086	0.5560407569141194	0.6855010271240338	0.0356011967299905	0.1767188779839418	0.0014657552048452
DCs	ADAM17	ITGB1	M2_Macrophage	0.2761904761904762	0.2577952052462301	0.0411715149904086	0.6602739726027397	0.8763965911718912	0.0455152745528391	0.2259308390982541	0.0018739328085447
DCs	ADAM17	ITGB1	NK cell	0.2761904761904762	0.2577952052462301	0.0411715149904086	0.5976775956284153	1.103395584729129	0.0573043682337721	0.2844500912330297	0.0023593076557526
DCs	ADAM17	ITGB1	Plasma cell	0.2761904761904762	0.2577952052462301	0.0411715149904086	0.32	0.2753147363782667	0.0142983507020984	0.0709748189719469	0.0005886847602695
DCs	ADAM17	ITGB1	SMCs	0.2761904761904762	0.2577952052462301	0.0411715149904086	0.9164859002169198	2.34768742425257	0.1219261219811675	0.6052225613891846	0.00501988315887
DCs	ADAM17	ITGB1	Tregs	0.2761904761904762	0.2577952052462301	0.0411715149904086	0.5194660734149055	0.8711463307347719	0.0452426045679526	0.2245773471312707	0.0018627065721745
DCs	ADAM17	ITGB1	monocytes	0.2761904761904762	0.2577952052462301	0.0411715149904086	0.521505376344086	0.6940427493555521	0.0360448073469622	0.1789208930197724	0.0014840193260118
Endothelial cell	ADAM17	ITGB1	B cell	0.4357957362419435	0.4393258932465405	0.0701631071151937	0.2536302032913843	0.4124599828378809	0.0214209292345859	0.1812043503887048	0.0015029589523932
Endothelial cell	ADAM17	ITGB1	BGN+ cells	0.4357957362419435	0.4393258932465405	0.0701631071151937	0.8728033472803347	1.327074489555885	0.0689210345551857	0.5830181855288362	0.0048357139299854
Endothelial cell	ADAM17	ITGB1	BGN- cells	0.4357957362419435	0.4393258932465405	0.0701631071151937	0.6455133900241148	0.9082171879785996	0.0471678633632951	0.3990033273705595	0.0033094438495537
Endothelial cell	ADAM17	ITGB1	CD4+Tcm	0.4357957362419435	0.4393258932465405	0.0701631071151937	0.2502127659574468	0.3643942978699792	0.0189246588589116	0.1600878504056746	0.0013278128666363
Endothelial cell	ADAM17	ITGB1	CD4+Tem	0.4357957362419435	0.4393258932465405	0.0701631071151937	0.3962693357597816	0.6740111567162207	0.0350044753238873	0.2961105534824877	0.002456022751661
Endothelial cell	ADAM17	ITGB1	CD8+Tcm	0.4357957362419435	0.4393258932465405	0.0701631071151937	0.2939982603653233	0.4352291154389014	0.0226034342010643	0.1912074199070971	0.0015859271750205
Endothelial cell	ADAM17	ITGB1	CD8+Tem	0.4357957362419435	0.4393258932465405	0.0701631071151937	0.2741505662891406	0.443482147580144	0.0230320518241654	0.1948331906245409	0.0016160003192216
Endothelial cell	ADAM17	ITGB1	DCs	0.4357957362419435	0.4393258932465405	0.0701631071151937	0.4857142857142857	0.5709321508659442	0.0296511121328741	0.2508252771623496	0.0020804141566634
Endothelial cell	ADAM17	ITGB1	Endothelial cell	0.4357957362419435	0.4393258932465405	0.0701631071151937	0.8988596926127913	1.943764855368644	0.1009485796150378	0.8539462313460623	0.0070828660046565
Endothelial cell	ADAM17	ITGB1	FC	0.4357957362419435	0.4393258932465405	0.0701631071151937	0.8293212972250084	0.8740562361274563	0.0453937292348043	0.3839955366844039	0.0031849650866596
Endothelial cell	ADAM17	ITGB1	Fibroblast	0.4357957362419435	0.4393258932465405	0.0701631071151937	0.7768924302788844	1.563901114666783	0.0812205219926381	0.6870622541502448	0.0056986841845214
Endothelial cell	ADAM17	ITGB1	Gamma_delta_T	0.4357957362419435	0.4393258932465405	0.0701631071151937	0.7431192660550459	1.222089696775685	0.0634686951515441	0.5368956476633717	0.0044531608563793
Endothelial cell	ADAM17	ITGB1	M1_Macrophage	0.4357957362419435	0.4393258932465405	0.0701631071151937	0.5560407569141194	0.6855010271240338	0.0356011967299905	0.3011583510626872	0.0024978905795954
Endothelial cell	ADAM17	ITGB1	M2_Macrophage	0.4357957362419435	0.4393258932465405	0.0701631071151937	0.6602739726027397	0.8763965911718912	0.0455152745528391	0.3850237152548143	0.0031934930838283
Endothelial cell	ADAM17	ITGB1	NK cell	0.4357957362419435	0.4393258932465405	0.0701631071151937	0.5976775956284153	1.103395584729129	0.0573043682337721	0.4847502508654133	0.0040206525265546
Endothelial cell	ADAM17	ITGB1	Plasma cell	0.4357957362419435	0.4393258932465405	0.0701631071151937	0.32	0.2753147363782667	0.0142983507020984	0.1209528924833179	0.0010032167118819
Endothelial cell	ADAM17	ITGB1	SMCs	0.4357957362419435	0.4393258932465405	0.0701631071151937	0.9164859002169198	2.34768742425257	0.1219261219811675	1.031399874723431	0.0085547155567048
Endothelial cell	ADAM17	ITGB1	Tregs	0.4357957362419435	0.4393258932465405	0.0701631071151937	0.5194660734149055	0.8711463307347719	0.0452426045679526	0.3827171398984999	0.0031743617104716
Endothelial cell	ADAM17	ITGB1	monocytes	0.4357957362419435	0.4393258932465405	0.0701631071151937	0.521505376344086	0.6940427493555521	0.0360448073469622	0.3049109508119128	0.0025290156788314
FC	ADAM17	ITGB1	B cell	0.2853560682046138	0.1503232533748124	0.0240075686195043	0.2536302032913843	0.4124599828378809	0.0214209292345859	0.0620023265071095	0.0005142644284928
FC	ADAM17	ITGB1	BGN+ cells	0.2853560682046138	0.1503232533748124	0.0240075686195043	0.8728033472803347	1.327074489555885	0.0689210345551857	0.1994901547407592	0.0016546264664108
FC	ADAM17	ITGB1	BGN- cells	0.2853560682046138	0.1503232533748124	0.0240075686195043	0.6455133900241148	0.9082171879785996	0.0471678633632951	0.1365261624678667	0.0011323857163297
FC	ADAM17	ITGB1	CD4+Tcm	0.2853560682046138	0.1503232533748124	0.0240075686195043	0.2502127659574468	0.3643942978699792	0.0189246588589116	0.0547769363670457	0.000454335046156
FC	ADAM17	ITGB1	CD4+Tem	0.2853560682046138	0.1503232533748124	0.0240075686195043	0.3962693357597816	0.6740111567162207	0.0350044753238873	0.1013195498885028	0.0008403723433279
FC	ADAM17	ITGB1	CD8+Tcm	0.2853560682046138	0.1503232533748124	0.0240075686195043	0.2939982603653233	0.4352291154389014	0.0226034342010643	0.0654250565962174	0.0005426534976185
FC	ADAM17	ITGB1	CD8+Tem	0.2853560682046138	0.1503232533748124	0.0240075686195043	0.2741505662891406	0.443482147580144	0.0230320518241654	0.0666656792378959	0.0005529435646166
FC	ADAM17	ITGB1	DCs	0.2853560682046138	0.1503232533748124	0.0240075686195043	0.4857142857142857	0.5709321508659442	0.0296511121328741	0.0858243783744479	0.0007118511091745
FC	ADAM17	ITGB1	Endothelial cell	0.2853560682046138	0.1503232533748124	0.0240075686195043	0.8988596926127913	1.943764855368644	0.1009485796150378	0.2921930568546363	0.0024235299521495
FC	ADAM17	ITGB1	FC	0.2853560682046138	0.1503232533748124	0.0240075686195043	0.8293212972250084	0.8740562361274563	0.0453937292348043	0.1313909770472225	0.0010897930694997
FC	ADAM17	ITGB1	Fibroblast	0.2853560682046138	0.1503232533748124	0.0240075686195043	0.7768924302788844	1.563901114666783	0.0812205219926381	0.2350907035132064	0.0019499072550502
FC	ADAM17	ITGB1	Gamma_delta_T	0.2853560682046138	0.1503232533748124	0.0240075686195043	0.7431192660550459	1.222089696775685	0.0634686951515441	0.183708499135159	0.001523729054041
FC	ADAM17	ITGB1	M1_Macrophage	0.2853560682046138	0.1503232533748124	0.0240075686195043	0.5560407569141194	0.6855010271240338	0.0356011967299905	0.1030467445890603	0.0008546981734317
FC	ADAM17	ITGB1	M2_Macrophage	0.2853560682046138	0.1503232533748124	0.0240075686195043	0.6602739726027397	0.8763965911718912	0.0455152745528391	0.1317427868315541	0.0010927110770628
FC	ADAM17	ITGB1	NK cell	0.2853560682046138	0.1503232533748124	0.0240075686195043	0.5976775956284153	1.103395584729129	0.0573043682337721	0.1658660140558861	0.0013757385525696
FC	ADAM17	ITGB1	Plasma cell	0.2853560682046138	0.1503232533748124	0.0240075686195043	0.32	0.2753147363782667	0.0142983507020984	0.0413862068744098	0.0003432686356263
FC	ADAM17	ITGB1	SMCs	0.2853560682046138	0.1503232533748124	0.0240075686195043	0.9164859002169198	2.34768742425257	0.1219261219811675	0.3529120115207799	0.0029271497399729
FC	ADAM17	ITGB1	Tregs	0.2853560682046138	0.1503232533748124	0.0240075686195043	0.5194660734149055	0.8711463307347719	0.0452426045679526	0.1309535506015813	0.0010861649336902
FC	ADAM17	ITGB1	monocytes	0.2853560682046138	0.1503232533748124	0.0240075686195043	0.521505376344086	0.6940427493555521	0.0360448073469622	0.1043307640643261	0.000865348185759
Fibroblast	ADAM17	ITGB1	B cell	0.3237051792828685	0.3739775931640024	0.0597265727588772	0.2536302032913843	0.4124599828378809	0.0214209292345859	0.1542507916581764	0.0012793986884922
Fibroblast	ADAM17	ITGB1	BGN+ cells	0.3237051792828685	0.3739775931640024	0.0597265727588772	0.8728033472803347	1.327074489555885	0.0689210345551857	0.496296123553457	0.0041164171849773
Fibroblast	ADAM17	ITGB1	BGN- cells	0.3237051792828685	0.3739775931640024	0.0597265727588772	0.6455133900241148	0.9082171879785996	0.0471678633632951	0.339652878030415	0.0028171748230486
Fibroblast	ADAM17	ITGB1	CD4+Tcm	0.3237051792828685	0.3739775931640024	0.0597265727588772	0.2502127659574468	0.3643942978699792	0.0189246588589116	0.1362753024801014	0.0011303050142737
Fibroblast	ADAM17	ITGB1	CD4+Tem	0.3237051792828685	0.3739775931640024	0.0597265727588772	0.3962693357597816	0.6740111567162207	0.0350044753238873	0.2520650701544174	0.0020906973423184
Fibroblast	ADAM17	ITGB1	CD8+Tcm	0.3237051792828685	0.3739775931640024	0.0597265727588772	0.2939982603653233	0.4352291154389014	0.0226034342010643	0.1627659370667381	0.0013500256574103
Fibroblast	ADAM17	ITGB1	CD8+Tem	0.3237051792828685	0.3739775931640024	0.0597265727588772	0.2741505662891406	0.443482147580144	0.0230320518241654	0.1658523861632251	0.0013756255190622
Fibroblast	ADAM17	ITGB1	DCs	0.3237051792828685	0.3739775931640024	0.0597265727588772	0.4857142857142857	0.5709321508659442	0.0296511121328741	0.2135158316407929	0.0017709593061857
Fibroblast	ADAM17	ITGB1	Endothelial cell	0.3237051792828685	0.3739775931640024	0.0597265727588772	0.8988596926127913	1.943764855368644	0.1009485796150378	0.7269245022875407	0.0060293126852828
Fibroblast	ADAM17	ITGB1	FC	0.3237051792828685	0.3739775931640024	0.0597265727588772	0.8293212972250084	0.8740562361274563	0.0453937292348043	0.326877447476933	0.0027112118719393
Fibroblast	ADAM17	ITGB1	Fibroblast	0.3237051792828685	0.3739775931640024	0.0597265727588772	0.7768924302788844	1.563901114666783	0.0812205219926381	0.584863974809584	0.0048510234163072
Fibroblast	ADAM17	ITGB1	Gamma_delta_T	0.3237051792828685	0.3739775931640024	0.0597265727588772	0.7431192660550459	1.222089696775685	0.0634686951515441	0.4570341634306962	0.0037907676388796
Fibroblast	ADAM17	ITGB1	M1_Macrophage	0.3237051792828685	0.3739775931640024	0.0597265727588772	0.5560407569141194	0.6855010271240338	0.0356011967299905	0.2563620242352977	0.0021263374667968
Fibroblast	ADAM17	ITGB1	M2_Macrophage	0.3237051792828685	0.3739775931640024	0.0597265727588772	0.6602739726027397	0.8763965911718912	0.0455152745528391	0.3277526878236	0.0027184713572204
Fibroblast	ADAM17	ITGB1	NK cell	0.3237051792828685	0.3739775931640024	0.0597265727588772	0.5976775956284153	1.103395584729129	0.0573043682337721	0.4126452250847866	0.0034225935187158
Fibroblast	ADAM17	ITGB1	Plasma cell	0.3237051792828685	0.3739775931640024	0.0597265727588772	0.32	0.2753147363782667	0.0142983507020984	0.102961542473326	0.0008539914835408
Fibroblast	ADAM17	ITGB1	SMCs	0.3237051792828685	0.3739775931640024	0.0597265727588772	0.9164859002169198	2.34768742425257	0.1219261219811675	0.8779824924233725	0.0072822293957159
Fibroblast	ADAM17	ITGB1	Tregs	0.3237051792828685	0.3739775931640024	0.0597265727588772	0.5194660734149055	0.8711463307347719	0.0452426045679526	0.325789208061842	0.0027021857135289
Fibroblast	ADAM17	ITGB1	monocytes	0.3237051792828685	0.3739775931640024	0.0597265727588772	0.521505376344086	0.6940427493555521	0.0360448073469622	0.2595564369569163	0.002152832808588
Gamma_delta_T	ADAM17	ITGB1	B cell	0.2568807339449541	0.1505821156959471	0.0240489105596109	0.2536302032913843	0.4124599828378809	0.0214209292345859	0.0621090968556421	0.0005151500112663
Gamma_delta_T	ADAM17	ITGB1	BGN+ cells	0.2568807339449541	0.1505821156959471	0.0240489105596109	0.8728033472803347	1.327074489555885	0.0689210345551857	0.1998336843234443	0.0016574757956935
Gamma_delta_T	ADAM17	ITGB1	BGN- cells	0.2568807339449541	0.1505821156959471	0.0240489105596109	0.6455133900241148	0.9082171879785996	0.0471678633632951	0.1367612656772412	0.0011343357273118
Gamma_delta_T	ADAM17	ITGB1	CD4+Tcm	0.2568807339449541	0.1505821156959471	0.0240489105596109	0.2502127659574468	0.3643942978699792	0.0189246588589116	0.0548712643208006	0.0004551174282691
Gamma_delta_T	ADAM17	ITGB1	CD4+Tem	0.2568807339449541	0.1505821156959471	0.0240489105596109	0.3962693357597816	0.6740111567162207	0.0350044753238873	0.1014940259810011	0.0008418194962502
Gamma_delta_T	ADAM17	ITGB1	CD8+Tcm	0.2568807339449541	0.1505821156959471	0.0240489105596109	0.2939982603653233	0.4352291154389014	0.0226034342010643	0.0655377210152653	0.0005435879674414
Gamma_delta_T	ADAM17	ITGB1	CD8+Tem	0.2568807339449541	0.1505821156959471	0.0240489105596109	0.2741505662891406	0.443482147580144	0.0230320518241654	0.0667804800560003	0.0005538957543236
Gamma_delta_T	ADAM17	ITGB1	DCs	0.2568807339449541	0.1505821156959471	0.0240489105596109	0.4857142857142857	0.5709321508659442	0.0296511121328741	0.0859721711962315	0.0007130769436764
Gamma_delta_T	ADAM17	ITGB1	Endothelial cell	0.2568807339449541	0.1505821156959471	0.0240489105596109	0.8988596926127913	1.943764855368644	0.1009485796150378	0.2926962243368371	0.0024277033622818
Gamma_delta_T	ADAM17	ITGB1	FC	0.2568807339449541	0.1505821156959471	0.0240489105596109	0.8293212972250084	0.8740562361274563	0.0453937292348043	0.1316172372733087	0.001091669734335
Gamma_delta_T	ADAM17	ITGB1	Fibroblast	0.2568807339449541	0.1505821156959471	0.0240489105596109	0.7768924302788844	1.563901114666783	0.0812205219926381	0.2354955385857741	0.0019532650690058
Gamma_delta_T	ADAM17	ITGB1	Gamma_delta_T	0.2568807339449541	0.1505821156959471	0.0240489105596109	0.7431192660550459	1.222089696775685	0.0634686951515441	0.1840248521107011	0.0015263529730346
Gamma_delta_T	ADAM17	ITGB1	M1_Macrophage	0.2568807339449541	0.1505821156959471	0.0240489105596109	0.5560407569141194	0.6855010271240338	0.0356011967299905	0.1032241949760818	0.0008561699959746
Gamma_delta_T	ADAM17	ITGB1	M2_Macrophage	0.2568807339449541	0.1505821156959471	0.0240489105596109	0.6602739726027397	0.8763965911718912	0.0455152745528391	0.1319696528873794	0.0010945927668173
Gamma_delta_T	ADAM17	ITGB1	NK cell	0.2568807339449541	0.1505821156959471	0.0240489105596109	0.5976775956284153	1.103395584729129	0.0573043682337721	0.1661516415980788	0.0013781076263289
Gamma_delta_T	ADAM17	ITGB1	Plasma cell	0.2568807339449541	0.1505821156959471	0.0240489105596109	0.32	0.2753147363782667	0.0142983507020984	0.0414574754861113	0.0003438597571847
Gamma_delta_T	ADAM17	ITGB1	SMCs	0.2568807339449541	0.1505821156959471	0.0240489105596109	0.9164859002169198	2.34768742425257	0.1219261219811675	0.3535197393367206	0.0029321904024053
Gamma_delta_T	ADAM17	ITGB1	Tregs	0.2568807339449541	0.1505821156959471	0.0240489105596109	0.5194660734149055	0.8711463307347719	0.0452426045679526	0.1311790575628032	0.0010880353507385
Gamma_delta_T	ADAM17	ITGB1	monocytes	0.2568807339449541	0.1505821156959471	0.0240489105596109	0.521505376344086	0.6940427493555521	0.0360448073469622	0.104510425581391	0.0008668383480255
M1_Macrophage	ADAM17	ITGB1	B cell	0.5531295487627366	0.6999778764924036	0.1117908675121987	0.2536302032913843	0.4124599828378809	0.0214209292345859	0.2887128629249531	0.0023946642620517
M1_Macrophage	ADAM17	ITGB1	BGN+ cells	0.5531295487627366	0.6999778764924036	0.1117908675121987	0.8728033472803347	1.327074489555885	0.0689210345551857	0.9289227831465692	0.0077047422427624
M1_Macrophage	ADAM17	ITGB1	BGN- cells	0.5531295487627366	0.6999778764924036	0.1117908675121987	0.6455133900241148	0.9082171879785996	0.0471678633632951	0.6357319386351623	0.0052729363640796
M1_Macrophage	ADAM17	ITGB1	CD4+Tcm	0.5531295487627366	0.6999778764924036	0.1117908675121987	0.2502127659574468	0.3643942978699792	0.0189246588589116	0.2550679468289684	0.0021156040312101
M1_Macrophage	ADAM17	ITGB1	CD4+Tem	0.5531295487627366	0.6999778764924036	0.1117908675121987	0.3962693357597816	0.6740111567162207	0.0350044753238873	0.4717928982104088	0.0039131806632667
M1_Macrophage	ADAM17	ITGB1	CD8+Tcm	0.5531295487627366	0.6999778764924036	0.1117908675121987	0.2939982603653233	0.4352291154389014	0.0226034342010643	0.3046507520125894	0.0025268575180918
M1_Macrophage	ADAM17	ITGB1	CD8+Tem	0.5531295487627366	0.6999778764924036	0.1117908675121987	0.2741505662891406	0.443482147580144	0.0230320518241654	0.31042769192544	0.0025747730540093
M1_Macrophage	ADAM17	ITGB1	DCs	0.5531295487627366	0.6999778764924036	0.1117908675121987	0.4857142857142857	0.5709321508659442	0.0296511121328741	0.3996398745843842	0.0033147235480354
M1_Macrophage	ADAM17	ITGB1	Endothelial cell	0.5531295487627366	0.6999778764924036	0.1117908675121987	0.8988596926127913	1.943764855368644	0.1009485796150378	1.360592395861508	0.0112851292892893
M1_Macrophage	ADAM17	ITGB1	FC	0.5531295487627366	0.6999778764924036	0.1117908675121987	0.8293212972250084	0.8740562361274563	0.0453937292348043	0.6118200280994398	0.0050746043707726
M1_Macrophage	ADAM17	ITGB1	Fibroblast	0.5531295487627366	0.6999778764924036	0.1117908675121987	0.7768924302788844	1.563901114666783	0.0812205219926381	1.094696181288558	0.0090797126133506
M1_Macrophage	ADAM17	ITGB1	Gamma_delta_T	0.5531295487627366	0.6999778764924036	0.1117908675121987	0.7431192660550459	1.222089696775685	0.0634686951515441	0.8554357508322895	0.0070952204908583
M1_Macrophage	ADAM17	ITGB1	M1_Macrophage	0.5531295487627366	0.6999778764924036	0.1117908675121987	0.5560407569141194	0.6855010271240338	0.0356011967299905	0.4798355532996428	0.003979888666918
M1_Macrophage	ADAM17	ITGB1	M2_Macrophage	0.5531295487627366	0.6999778764924036	0.1117908675121987	0.6602739726027397	0.8763965911718912	0.0455152745528391	0.6134582248536816	0.0050881920273177
M1_Macrophage	ADAM17	ITGB1	NK cell	0.5531295487627366	0.6999778764924036	0.1117908675121987	0.5976775956284153	1.103395584729129	0.0573043682337721	0.7723524983297895	0.0064061050370918
M1_Macrophage	ADAM17	ITGB1	Plasma cell	0.5531295487627366	0.6999778764924036	0.1117908675121987	0.32	0.2753147363782667	0.0142983507020984	0.192714224537125	0.0015984250289812
M1_Macrophage	ADAM17	ITGB1	SMCs	0.5531295487627366	0.6999778764924036	0.1117908675121987	0.9164859002169198	2.34768742425257	0.1219261219811675	1.643329257896235	0.0136302269486728
M1_Macrophage	ADAM17	ITGB1	Tregs	0.5531295487627366	0.6999778764924036	0.1117908675121987	0.5194660734149055	0.8711463307347719	0.0452426045679526	0.6097831587018747	0.0050577100131627
M1_Macrophage	ADAM17	ITGB1	monocytes	0.5531295487627366	0.6999778764924036	0.1117908675121987	0.521505376344086	0.6940427493555521	0.0360448073469622	0.4858145698888489	0.0040294802826269
M2_Macrophage	ADAM17	ITGB1	B cell	0.4829745596868885	0.5610576730523531	0.0896044376562218	0.2536302032913843	0.4124599828378809	0.0214209292345859	0.231413838198235	0.0019194103181387
M2_Macrophage	ADAM17	ITGB1	BGN+ cells	0.4829745596868885	0.5610576730523531	0.0896044376562218	0.8728033472803347	1.327074489555885	0.0689210345551857	0.7445653250773644	0.0061756305440024
M2_Macrophage	ADAM17	ITGB1	BGN- cells	0.4829745596868885	0.5610576730523531	0.0896044376562218	0.6455133900241148	0.9082171879785996	0.0471678633632951	0.5095622221134246	0.0042264498721135
M2_Macrophage	ADAM17	ITGB1	CD4+Tcm	0.4829745596868885	0.5610576730523531	0.0896044376562218	0.2502127659574468	0.3643942978699792	0.0189246588589116	0.2044462168364766	0.0016957334148886
M2_Macrophage	ADAM17	ITGB1	CD4+Tem	0.4829745596868885	0.5610576730523531	0.0896044376562218	0.3962693357597816	0.6740111567162207	0.0350044753238873	0.3781591311985277	0.003136556326848
M2_Macrophage	ADAM17	ITGB1	CD8+Tcm	0.4829745596868885	0.5610576730523531	0.0896044376562218	0.2939982603653233	0.4352291154389014	0.0226034342010643	0.244188634752784	0.0020253680106857
M2_Macrophage	ADAM17	ITGB1	CD8+Tem	0.4829745596868885	0.5610576730523531	0.0896044376562218	0.2741505662891406	0.443482147580144	0.0230320518241654	0.2488190617615758	0.0020637740517733
M2_Macrophage	ADAM17	ITGB1	DCs	0.4829745596868885	0.5610576730523531	0.0896044376562218	0.4857142857142857	0.5709321508659442	0.0296511121328741	0.3203258640356216	0.0026568712285477
M2_Macrophage	ADAM17	ITGB1	Endothelial cell	0.4829745596868885	0.5610576730523531	0.0896044376562218	0.8988596926127913	1.943764855368644	0.1009485796150378	1.090564186714075	0.0090454407085998
M2_Macrophage	ADAM17	ITGB1	FC	0.4829745596868885	0.5610576730523531	0.0896044376562218	0.8293212972250084	0.8740562361274563	0.0453937292348043	0.4903959579585687	0.0040674795812034
M2_Macrophage	ADAM17	ITGB1	Fibroblast	0.4829745596868885	0.5610576730523531	0.0896044376562218	0.7768924302788844	1.563901114666783	0.0812205219926381	0.8774387202789264	0.0072777191992951
M2_Macrophage	ADAM17	ITGB1	Gamma_delta_T	0.4829745596868885	0.5610576730523531	0.0896044376562218	0.7431192660550459	1.222089696775685	0.0634686951515441	0.6856628015342217	0.0056870767378282
M2_Macrophage	ADAM17	ITGB1	M1_Macrophage	0.4829745596868885	0.5610576730523531	0.0896044376562218	0.5560407569141194	0.6855010271240338	0.0356011967299905	0.3846056111532084	0.0031900252128793
M2_Macrophage	ADAM17	ITGB1	M2_Macrophage	0.4829745596868885	0.5610576730523531	0.0896044376562218	0.6602739726027397	0.8763965911718912	0.0455152745528391	0.4917090321139157	0.0040783705810756
M2_Macrophage	ADAM17	ITGB1	NK cell	0.4829745596868885	0.5610576730523531	0.0896044376562218	0.5976775956284153	1.103395584729129	0.0573043682337721	0.6190685592243654	0.0051347256908322
M2_Macrophage	ADAM17	ITGB1	Plasma cell	0.4829745596868885	0.5610576730523531	0.0896044376562218	0.32	0.2753147363782667	0.0142983507020984	0.1544674453494123	0.0012811956740729
M2_Macrophage	ADAM17	ITGB1	SMCs	0.4829745596868885	0.5610576730523531	0.0896044376562218	0.9164859002169198	2.34768742425257	0.1219261219811675	1.31718804330542	0.0109251215957264
M2_Macrophage	ADAM17	ITGB1	Tregs	0.4829745596868885	0.5610576730523531	0.0896044376562218	0.5194660734149055	0.8711463307347719	0.0452426045679526	0.4887633332101467	0.0040539381404142
M2_Macrophage	ADAM17	ITGB1	monocytes	0.4829745596868885	0.5610576730523531	0.0896044376562218	0.521505376344086	0.6940427493555521	0.0360448073469622	0.3893980099522836	0.0032297746927514
SMCs	ADAM17	ITGB1	B cell	0.2143890093998554	0.26080731160566	0.0416525673125862	0.2536302032913843	0.4124599828378809	0.0214209292345859	0.1075725792688644	0.0008922366968417
SMCs	ADAM17	ITGB1	BGN+ cells	0.2143890093998554	0.26080731160566	0.0416525673125862	0.8728033472803347	1.327074489555885	0.0689210345551857	0.346110729921524	0.0028707380310629
SMCs	ADAM17	ITGB1	BGN- cells	0.2143890093998554	0.26080731160566	0.0416525673125862	0.6455133900241148	0.9082171879785996	0.0471678633632951	0.2368696831507509	0.0019646626037305
SMCs	ADAM17	ITGB1	CD4+Tcm	0.2143890093998554	0.26080731160566	0.0416525673125862	0.2502127659574468	0.3643942978699792	0.0189246588589116	0.0950366971919013	0.0007882606269885
SMCs	ADAM17	ITGB1	CD4+Tem	0.2143890093998554	0.26080731160566	0.0416525673125862	0.3962693357597816	0.6740111567162207	0.0350044753238873	0.1757870377753787	0.0014580262646699
SMCs	ADAM17	ITGB1	CD8+Tcm	0.2143890093998554	0.26080731160566	0.0416525673125862	0.2939982603653233	0.4352291154389014	0.0226034342010643	0.1135109355301293	0.0009414910645554
SMCs	ADAM17	ITGB1	CD8+Tem	0.2143890093998554	0.26080731160566	0.0416525673125862	0.2741505662891406	0.443482147580144	0.0230320518241654	0.1156633866554819	0.000959344088953
SMCs	ADAM17	ITGB1	DCs	0.2143890093998554	0.26080731160566	0.0416525673125862	0.4857142857142857	0.5709321508659442	0.0296511121328741	0.148903279376584	0.0012350449440075
SMCs	ADAM17	ITGB1	Endothelial cell	0.2143890093998554	0.26080731160566	0.0416525673125862	0.8988596926127913	1.943764855368644	0.1009485796150378	0.5069480863222605	0.0042047675075253
SMCs	ADAM17	ITGB1	FC	0.2143890093998554	0.26080731160566	0.0416525673125862	0.8293212972250084	0.8740562361274563	0.0453937292348043	0.2279602571365638	0.001890765362522
SMCs	ADAM17	ITGB1	Fibroblast	0.2143890093998554	0.26080731160566	0.0416525673125862	0.7768924302788844	1.563901114666783	0.0812205219926381	0.4078768453333386	0.0033830432594617
SMCs	ADAM17	ITGB1	Gamma_delta_T	0.2143890093998554	0.26080731160566	0.0416525673125862	0.7431192660550459	1.222089696775685	0.0634686951515441	0.3187299283570426	0.0026436340970417
SMCs	ADAM17	ITGB1	M1_Macrophage	0.2143890093998554	0.26080731160566	0.0416525673125862	0.5560407569141194	0.6855010271240338	0.0356011967299905	0.1787836799871378	0.0014828812432045
SMCs	ADAM17	ITGB1	M2_Macrophage	0.2143890093998554	0.26080731160566	0.0416525673125862	0.6602739726027397	0.8763965911718912	0.0455152745528391	0.2285706388439056	0.0018958280370629
SMCs	ADAM17	ITGB1	NK cell	0.2143890093998554	0.26080731160566	0.0416525673125862	0.5976775956284153	1.103395584729129	0.0573043682337721	0.2877736360907592	0.0023868740551624
SMCs	ADAM17	ITGB1	Plasma cell	0.2143890093998554	0.26080731160566	0.0416525673125862	0.32	0.2753147363782667	0.0142983507020984	0.0718040962402367	0.0005955630150781
SMCs	ADAM17	ITGB1	SMCs	0.2143890093998554	0.26080731160566	0.0416525673125862	0.9164859002169198	2.34768742425257	0.1219261219811675	0.6122940456097293	0.0050785360029831
SMCs	ADAM17	ITGB1	Tregs	0.2143890093998554	0.26080731160566	0.0416525673125862	0.5194660734149055	0.8711463307347719	0.0452426045679526	0.227201332534071	0.0018844706321633
SMCs	ADAM17	ITGB1	monocytes	0.2143890093998554	0.26080731160566	0.0416525673125862	0.521505376344086	0.6940427493555521	0.0360448073469622	0.1810114235988224	0.0015013587642885
monocytes	ADAM17	ITGB1	B cell	0.600358422939068	0.8813602610503699	0.1407587746448841	0.2536302032913843	0.4124599828378809	0.0214209292345859	0.3635258381468258	0.003015183750815
monocytes	ADAM17	ITGB1	BGN+ cells	0.600358422939068	0.8813602610503699	0.1407587746448841	0.8728033472803347	1.327074489555885	0.0689210345551857	1.169630718548262	0.0097012403712456
monocytes	ADAM17	ITGB1	BGN- cells	0.600358422939068	0.8813602610503699	0.1407587746448841	0.6455133900241148	0.9082171879785996	0.0471678633632951	0.8004665378872514	0.0066392906496347
monocytes	ADAM17	ITGB1	CD4+Tcm	0.600358422939068	0.8813602610503699	0.1407587746448841	0.2502127659574468	0.3643942978699792	0.0189246588589116	0.3211626534959511	0.0026638117915528
monocytes	ADAM17	ITGB1	CD4+Tem	0.600358422939068	0.8813602610503699	0.1407587746448841	0.3962693357597816	0.6740111567162207	0.0350044753238873	0.5940466490342701	0.0049271870536774
monocytes	ADAM17	ITGB1	CD8+Tcm	0.600358422939068	0.8813602610503699	0.1407587746448841	0.2939982603653233	0.4352291154389014	0.0226034342010643	0.3835936467999517	0.003181631700908
monocytes	ADAM17	ITGB1	CD8+Tem	0.600358422939068	0.8813602610503699	0.1407587746448841	0.2741505662891406	0.443482147580144	0.0230320518241654	0.3908675413624144	0.003241963392327
monocytes	ADAM17	ITGB1	DCs	0.600358422939068	0.8813602610503699	0.1407587746448841	0.4857142857142857	0.5709321508659442	0.0296511121328741	0.5031969095292578	0.0041736542106814
monocytes	ADAM17	ITGB1	Endothelial cell	0.600358422939068	0.8813602610503699	0.1407587746448841	0.8988596926127913	1.943764855368644	0.1009485796150378	1.713157100348243	0.0142093983687542
monocytes	ADAM17	ITGB1	FC	0.600358422939068	0.8813602610503699	0.1407587746448841	0.8293212972250084	0.8740562361274563	0.0453937292348043	0.7703584324459987	0.0063895657036527
monocytes	ADAM17	ITGB1	Fibroblast	0.600358422939068	0.8813602610503699	0.1407587746448841	0.7768924302788844	1.563901114666783	0.0812205219926381	1.37836029467968	0.0114325011517016
monocytes	ADAM17	ITGB1	Gamma_delta_T	0.600358422939068	0.8813602610503699	0.1407587746448841	0.7431192660550459	1.222089696775685	0.0634686951515441	1.077101294177185	0.008933775757841
monocytes	ADAM17	ITGB1	M1_Macrophage	0.600358422939068	0.8813602610503699	0.1407587746448841	0.5560407569141194	0.6855010271240338	0.0356011967299905	0.6041733642163352	0.0050111808276049
monocytes	ADAM17	ITGB1	M2_Macrophage	0.600358422939068	0.8813602610503699	0.1407587746448841	0.6602739726027397	0.8763965911718912	0.0455152745528391	0.7724211283789123	0.0064066742736831
monocytes	ADAM17	ITGB1	NK cell	0.600358422939068	0.8813602610503699	0.1407587746448841	0.5976775956284153	1.103395584729129	0.0573043682337721	0.9724890205986904	0.0080660926543849
monocytes	ADAM17	ITGB1	Plasma cell	0.600358422939068	0.8813602610503699	0.1407587746448841	0.32	0.2753147363782667	0.0142983507020984	0.2426514679253629	0.0020126183242702
monocytes	ADAM17	ITGB1	SMCs	0.600358422939068	0.8813602610503699	0.1407587746448841	0.9164859002169198	2.34768742425257	0.1219261219811675	2.069158401103916	0.0171621715272718
monocytes	ADAM17	ITGB1	Tregs	0.600358422939068	0.8813602610503699	0.1407587746448841	0.5194660734149055	0.8711463307347719	0.0452426045679526	0.7677937574694704	0.006368293580728
monocytes	ADAM17	ITGB1	monocytes	0.600358422939068	0.8813602610503699	0.1407587746448841	0.521505376344086	0.6940427493555521	0.0360448073469622	0.6117016987521259	0.0050736229144693
BGN+ cells	ADAM17	NOTCH1	Endothelial cell	0.4560669456066946	0.2995663998276419	0.047842637373128	0.5096678235002479	0.5841032298947202	0.2259140491583238	0.1749777017072588	0.0108083239313767
BGN+ cells	ADAM17	NOTCH1	Gamma_delta_T	0.4560669456066946	0.2995663998276419	0.047842637373128	0.2293577981651376	0.163828922319975	0.0633642365189814	0.0490776404470373	0.0030315121902027
BGN- cells	ADAM17	NOTCH1	Endothelial cell	0.2812539662393705	0.2373453486790737	0.0379055443320241	0.5096678235002479	0.5841032298947202	0.2259140491583238	0.1386341847639355	0.0085633950055979
BGN- cells	ADAM17	NOTCH1	Gamma_delta_T	0.2812539662393705	0.2373453486790737	0.0379055443320241	0.2293577981651376	0.163828922319975	0.0633642365189814	0.0388840326917513	0.0024018558764351
DCs	ADAM17	NOTCH1	Endothelial cell	0.2761904761904762	0.2577952052462301	0.0411715149904086	0.5096678235002479	0.5841032298947202	0.2259140491583238	0.1505790120356953	0.0093012236614658
DCs	ADAM17	NOTCH1	Gamma_delta_T	0.2761904761904762	0.2577952052462301	0.0411715149904086	0.2293577981651376	0.163828922319975	0.0633642365189814	0.0422343106547466	0.002608801613697
Endothelial cell	ADAM17	NOTCH1	Endothelial cell	0.4357957362419435	0.4393258932465405	0.0701631071151937	0.5096678235002479	0.5841032298947202	0.2259140491583238	0.2566116732216874	0.0158508316299226
Endothelial cell	ADAM17	NOTCH1	Gamma_delta_T	0.4357957362419435	0.4393258932465405	0.0701631071151937	0.2293577981651376	0.163828922319975	0.0633642365189814	0.0719742876378411	0.0044458317141537
FC	ADAM17	NOTCH1	Endothelial cell	0.2853560682046138	0.1503232533748124	0.0240075686195043	0.5096678235002479	0.5841032298947202	0.2259140491583238	0.0878042978245103	0.0054236470372785
FC	ADAM17	NOTCH1	Gamma_delta_T	0.2853560682046138	0.1503232533748124	0.0240075686195043	0.2293577981651376	0.163828922319975	0.0633642365189814	0.024627296600028	0.0015212212562519
Fibroblast	ADAM17	NOTCH1	Endothelial cell	0.3237051792828685	0.3739775931640024	0.0597265727588772	0.5096678235002479	0.5841032298947202	0.2259140491583238	0.2184415200753474	0.0134930718943072
Fibroblast	ADAM17	NOTCH1	Gamma_delta_T	0.3237051792828685	0.3739775931640024	0.0597265727588772	0.2293577981651376	0.163828922319975	0.0633642365189814	0.0612683460598765	0.0037845286827616
Gamma_delta_T	ADAM17	NOTCH1	Endothelial cell	0.2568807339449541	0.1505821156959471	0.0240489105596109	0.5096678235002479	0.5841032298947202	0.2259140491583238	0.0879555001423831	0.005432986762368
Gamma_delta_T	ADAM17	NOTCH1	Gamma_delta_T	0.2568807339449541	0.1505821156959471	0.0240489105596109	0.2293577981651376	0.163828922319975	0.0633642365189814	0.0246697057351288	0.001523840856723
M1_Macrophage	ADAM17	NOTCH1	Endothelial cell	0.5531295487627366	0.6999778764924036	0.1117908675121987	0.5096678235002479	0.5841032298947202	0.2259140491583238	0.4088593385140605	0.0252551275386025
M1_Macrophage	ADAM17	NOTCH1	Gamma_delta_T	0.5531295487627366	0.6999778764924036	0.1117908675121987	0.2293577981651376	0.163828922319975	0.0633642365189814	0.1146766211535751	0.007083542969705
M2_Macrophage	ADAM17	NOTCH1	Endothelial cell	0.4829745596868885	0.5610576730523531	0.0896044376562218	0.5096678235002479	0.5841032298947202	0.2259140491583238	0.3277155989870953	0.0202429013334716
M2_Macrophage	ADAM17	NOTCH1	Gamma_delta_T	0.4829745596868885	0.5610576730523531	0.0896044376562218	0.2293577981651376	0.163828922319975	0.0633642365189814	0.0919174739355199	0.0056777167807991
SMCs	ADAM17	NOTCH1	Endothelial cell	0.2143890093998554	0.26080731160566	0.0416525673125862	0.5096678235002479	0.5841032298947202	0.2259140491583238	0.1523383930890247	0.009409900139426
SMCs	ADAM17	NOTCH1	Gamma_delta_T	0.2143890093998554	0.26080731160566	0.0416525673125862	0.2293577981651376	0.163828922319975	0.0633642365189814	0.0427277807935251	0.0026392831268175
monocytes	ADAM17	NOTCH1	Endothelial cell	0.600358422939068	0.8813602610503699	0.1407587746448841	0.5096678235002479	0.5841032298947202	0.2259140491583238	0.5148053751803748	0.0317993847345897
monocytes	ADAM17	NOTCH1	Gamma_delta_T	0.600358422939068	0.8813602610503699	0.1407587746448841	0.2293577981651376	0.163828922319975	0.0633642365189814	0.144392301743534	0.0089190722887204
B cell	ADAM28	ITGA4	B cell	0.3804453049370765	0.5854960373247126	0.2455001910520087	0.298160696999032	0.4298204601475676	0.0582111012743924	0.2516581761774854	0.0142908364842111
B cell	ADAM28	ITGA4	CD4+Tem	0.3804453049370765	0.5854960373247126	0.2455001910520087	0.3362147406733394	0.5460082274925532	0.0739465501858808	0.3196856535435801	0.0181538921982706
B cell	ADAM28	ITGA4	CD8+Tcm	0.3804453049370765	0.5854960373247126	0.2455001910520087	0.3908379240359525	0.5921937863417609	0.0802015159049687	0.3467271152314185	0.0196894874773305
B cell	ADAM28	ITGA4	CD8+Tem	0.3804453049370765	0.5854960373247126	0.2455001910520087	0.4763491005996003	0.8182591042363719	0.1108178134866915	0.4790874630352647	0.0272057943829486
B cell	ADAM28	ITGA4	DCs	0.3804453049370765	0.5854960373247126	0.2455001910520087	0.3809523809523809	0.4516909371443505	0.0611730462477468	0.2644632537935031	0.0150179945410552
B cell	ADAM28	ITGA4	Gamma_delta_T	0.3804453049370765	0.5854960373247126	0.2455001910520087	0.5045871559633027	0.5913640887501422	0.0800891489633944	0.3462413305793479	0.0196619013717061
B cell	ADAM28	ITGA4	M1_Macrophage	0.3804453049370765	0.5854960373247126	0.2455001910520087	0.37372634643377	0.4259102351110126	0.0576815348002175	0.2493687549135345	0.0141608278136264
B cell	ADAM28	ITGA4	M2_Macrophage	0.3804453049370765	0.5854960373247126	0.2455001910520087	0.3874755381604696	0.430483106750376	0.0583008442998685	0.2520461531375764	0.0143128684141111
B cell	ADAM28	ITGA4	NK cell	0.3804453049370765	0.5854960373247126	0.2455001910520087	0.4112021857923497	0.6555513874296744	0.0887821119337498	0.3838227396027918	0.0217960254417364
B cell	ADAM28	ITGA4	Plasma cell	0.3804453049370765	0.5854960373247126	0.2455001910520087	0.3333333333333333	0.3065219341503539	0.0415126337762585	0.1794673777981387	0.0101913595231435
B cell	ADAM28	ITGA4	Tregs	0.3804453049370765	0.5854960373247126	0.2455001910520087	0.3670745272525028	0.553350497917307	0.0749409226900016	0.3239845237822399	0.0183980108380092
B cell	ADAM28	ITGA4	monocytes	0.3804453049370765	0.5854960373247126	0.2455001910520087	0.4283154121863799	0.6099587969650637	0.0826074526353391	0.3571284585543937	0.0202801454042955
DCs	ADAM28	ITGA4	B cell	0.4476190476190476	0.5227305363287342	0.2191824339645392	0.298160696999032	0.4298204601475676	0.0582111012743924	0.2246802796580014	0.0127588508610776
DCs	ADAM28	ITGA4	CD4+Tem	0.4476190476190476	0.5227305363287342	0.2191824339645392	0.3362147406733394	0.5460082274925532	0.0739465501858808	0.2854151735970838	0.0162077848530223
DCs	ADAM28	ITGA4	CD8+Tcm	0.4476190476190476	0.5227305363287342	0.2191824339645392	0.3908379240359525	0.5921937863417609	0.0802015159049687	0.3095577755449725	0.0175787634636967
DCs	ADAM28	ITGA4	CD8+Tem	0.4476190476190476	0.5227305363287342	0.2191824339645392	0.4763491005996003	0.8182591042363719	0.1108178134866915	0.4277290204133484	0.0242893180866413
DCs	ADAM28	ITGA4	DCs	0.4476190476190476	0.5227305363287342	0.2191824339645392	0.3809523809523809	0.4516909371443505	0.0611730462477468	0.2361126458282949	0.0134080571696064
DCs	ADAM28	ITGA4	Gamma_delta_T	0.4476190476190476	0.5227305363287342	0.2191824339645392	0.5045871559633027	0.5913640887501422	0.0800891489633944	0.309124067277915	0.0175541346039453
DCs	ADAM28	ITGA4	M1_Macrophage	0.4476190476190476	0.5227305363287342	0.2191824339645392	0.37372634643377	0.4259102351110126	0.0576815348002175	0.2226362856274769	0.0126427791923219
DCs	ADAM28	ITGA4	M2_Macrophage	0.4476190476190476	0.5227305363287342	0.2191824339645392	0.3874755381604696	0.430483106750376	0.0583008442998685	0.2250266652720838	0.0127785209558328
DCs	ADAM28	ITGA4	NK cell	0.4476190476190476	0.5227305363287342	0.2191824339645392	0.4112021857923497	0.6555513874296744	0.0887821119337498	0.3426767283421596	0.0194594793861514
DCs	ADAM28	ITGA4	Plasma cell	0.4476190476190476	0.5227305363287342	0.2191824339645392	0.3333333333333333	0.3065219341503539	0.0415126337762585	0.1602283750349355	0.0090988401113588
DCs	ADAM28	ITGA4	Tregs	0.4476190476190476	0.5227305363287342	0.2191824339645392	0.3670745272525028	0.553350497917307	0.0749409226900016	0.289253202554086	0.0164257338387429
DCs	ADAM28	ITGA4	monocytes	0.4476190476190476	0.5227305363287342	0.2191824339645392	0.4283154121863799	0.6099587969650637	0.0826074526353391	0.3188440890759773	0.018106102532224
M1_Macrophage	ADAM28	ITGA4	B cell	0.3799126637554585	0.4247028451792559	0.1780791380045062	0.298160696999032	0.4298204601475676	0.0582111012743924	0.182545972340929	0.0103661827372368
M1_Macrophage	ADAM28	ITGA4	CD4+Tem	0.3799126637554585	0.4247028451792559	0.1780791380045062	0.3362147406733394	0.5460082274925532	0.0739465501858808	0.2318912477073698	0.0131683379155086
M1_Macrophage	ADAM28	ITGA4	CD8+Tcm	0.3799126637554585	0.4247028451792559	0.1780791380045062	0.3908379240359525	0.5921937863417609	0.0802015159049687	0.2515063859568222	0.0142822168190115
M1_Macrophage	ADAM28	ITGA4	CD8+Tem	0.3799126637554585	0.4247028451792559	0.1780791380045062	0.4763491005996003	0.8182591042363719	0.1108178134866915	0.3475169696630165	0.0197343407012541
M1_Macrophage	ADAM28	ITGA4	DCs	0.3799126637554585	0.4247028451792559	0.1780791380045062	0.3809523809523809	0.4516909371443505	0.0611730462477468	0.1918344261468901	0.0108936433449085
M1_Macrophage	ADAM28	ITGA4	Gamma_delta_T	0.3799126637554585	0.4247028451792559	0.1780791380045062	0.5045871559633027	0.5913640887501422	0.0800891489633944	0.2511540110290234	0.0142622066109157
M1_Macrophage	ADAM28	ITGA4	M1_Macrophage	0.3799126637554585	0.4247028451792559	0.1780791380045062	0.37372634643377	0.4259102351110126	0.0576815348002175	0.1808852886426129	0.0102718779959996
M1_Macrophage	ADAM28	ITGA4	M2_Macrophage	0.3799126637554585	0.4247028451792559	0.1780791380045062	0.3874755381604696	0.430483106750376	0.0583008442998685	0.1828274002384901	0.0103821640978555
M1_Macrophage	ADAM28	ITGA4	NK cell	0.3799126637554585	0.4247028451792559	0.1780791380045062	0.4112021857923497	0.6555513874296744	0.0887821119337498	0.2784145394025915	0.0158102419633817
M1_Macrophage	ADAM28	ITGA4	Plasma cell	0.3799126637554585	0.4247028451792559	0.1780791380045062	0.3333333333333333	0.3065219341503539	0.0415126337762585	0.1301807375435038	0.0073925340391728
M1_Macrophage	ADAM28	ITGA4	Tregs	0.3799126637554585	0.4247028451792559	0.1780791380045062	0.3670745272525028	0.553350497917307	0.0749409226900016	0.2350095308468382	0.0133454149138978
M1_Macrophage	ADAM28	ITGA4	monocytes	0.3799126637554585	0.4247028451792559	0.1780791380045062	0.4283154121863799	0.6099587969650637	0.0826074526353391	0.2590512365131787	0.0147106639580492
M2_Macrophage	ADAM28	ITGA4	B cell	0.3056751467710372	0.343372287840511	0.1439769988059879	0.298160696999032	0.4298204601475676	0.0582111012743924	0.1475884347615315	0.0083810596586784
M2_Macrophage	ADAM28	ITGA4	CD4+Tem	0.3056751467710372	0.343372287840511	0.1439769988059879	0.3362147406733394	0.5460082274925532	0.0739465501858808	0.1874840942538602	0.0106466023678194
M2_Macrophage	ADAM28	ITGA4	CD8+Tcm	0.3056751467710372	0.343372287840511	0.1439769988059879	0.3908379240359525	0.5921937863417609	0.0802015159049687	0.2033429352611052	0.0115471735596881
M2_Macrophage	ADAM28	ITGA4	CD8+Tem	0.3056751467710372	0.343372287840511	0.1439769988059879	0.4763491005996003	0.8182591042363719	0.1108178134866915	0.2809675006679702	0.0159552162000555
M2_Macrophage	ADAM28	ITGA4	DCs	0.3056751467710372	0.343372287840511	0.1439769988059879	0.3809523809523809	0.4516909371443505	0.0611730462477468	0.1550981504840801	0.0088075116065704
M2_Macrophage	ADAM28	ITGA4	Gamma_delta_T	0.3056751467710372	0.343372287840511	0.1439769988059879	0.5045871559633027	0.5913640887501422	0.0800891489633944	0.2030580401008553	0.0115309953046752
M2_Macrophage	ADAM28	ITGA4	M1_Macrophage	0.3056751467710372	0.343372287840511	0.1439769988059879	0.37372634643377	0.4259102351110126	0.0576815348002175	0.1462457718447583	0.0083048142670584
M2_Macrophage	ADAM28	ITGA4	M2_Macrophage	0.3056751467710372	0.343372287840511	0.1439769988059879	0.3874755381604696	0.430483106750376	0.0583008442998685	0.1478159692415675	0.0083939805901502
M2_Macrophage	ADAM28	ITGA4	NK cell	0.3056751467710372	0.343372287840511	0.1439769988059879	0.4112021857923497	0.6555513874296744	0.0887821119337498	0.2250981796987485	0.0127825820238785
M2_Macrophage	ADAM28	ITGA4	Plasma cell	0.3056751467710372	0.343372287840511	0.1439769988059879	0.3333333333333333	0.3065219341503539	0.0415126337762585	0.1052511378025055	0.0059768644236377
M2_Macrophage	ADAM28	ITGA4	Tregs	0.3056751467710372	0.343372287840511	0.1439769988059879	0.3670745272525028	0.553350497917307	0.0749409226900016	0.1900052264475516	0.010789769136658
M2_Macrophage	ADAM28	ITGA4	monocytes	0.3056751467710372	0.343372287840511	0.1439769988059879	0.4283154121863799	0.6099587969650637	0.0826074526353391	0.2094429476023397	0.0118935731094439
BGN+ cells	ADAM9	ITGA3	BGN+ cells	0.4426778242677824	0.2935281545471641	0.1005130461521789	0.7154811715481172	0.8456798318780875	0.2267609323057933	0.248230840388931	0.0227924320543633
BGN+ cells	ADAM9	ITGA3	BGN- cells	0.4426778242677824	0.2935281545471641	0.1005130461521789	0.5731691839065871	0.7440220309296195	0.1995023684258467	0.2183914136812043	0.0200525907650561
BGN+ cells	ADAM9	ITGA3	Endothelial cell	0.4426778242677824	0.2935281545471641	0.1005130461521789	0.2607833415964304	0.2194846227152489	0.0588526955445592	0.0644249162570875	0.0059154637034504
BGN+ cells	ADAM9	ITGA3	FC	0.4426778242677824	0.2935281545471641	0.1005130461521789	0.5757271815446339	0.4153546181801023	0.1113733553830507	0.1219182745570474	0.0111944752097395
BGN- cells	ADAM9	ITGA3	BGN+ cells	0.2925498159664932	0.2411538269317723	0.0825784694267651	0.7154811715481172	0.8456798318780875	0.2267609323057933	0.2039389278164186	0.0187255707155987
BGN- cells	ADAM9	ITGA3	BGN- cells	0.2925498159664932	0.2411538269317723	0.0825784694267651	0.5731691839065871	0.7440220309296195	0.1995023684258467	0.1794237600802272	0.016474600231621
BGN- cells	ADAM9	ITGA3	Endothelial cell	0.2925498159664932	0.2411538269317723	0.0825784694267651	0.2607833415964304	0.2194846227152489	0.0588526955445592	0.0529295567204584	0.0048599655197091
BGN- cells	ADAM9	ITGA3	FC	0.2925498159664932	0.2411538269317723	0.0825784694267651	0.5757271815446339	0.4153546181801023	0.1113733553830507	0.1001643557079168	0.0091970412224555
Endothelial cell	ADAM9	ITGA3	BGN+ cells	0.2491323748140803	0.2049089707652115	0.0701671186101154	0.7154811715481172	0.8456798318780875	0.2267609323057933	0.173287383947036	0.0159111612332409
Endothelial cell	ADAM9	ITGA3	BGN- cells	0.2491323748140803	0.2049089707652115	0.0701671186101154	0.5731691839065871	0.7440220309296195	0.1995023684258467	0.1524567885844307	0.0139985063483353
Endothelial cell	ADAM9	ITGA3	Endothelial cell	0.2491323748140803	0.2049089707652115	0.0701671186101154	0.2607833415964304	0.2194846227152489	0.0588526955445592	0.0449743681393724	0.0041295240688001
Endothelial cell	ADAM9	ITGA3	FC	0.2491323748140803	0.2049089707652115	0.0701671186101154	0.5757271815446339	0.4153546181801023	0.1113733553830507	0.0851098873138621	0.007814747437169
FC	ADAM9	ITGA3	BGN+ cells	0.4386492811768639	0.2626430253772703	0.0899370303064119	0.7154811715481172	0.8456798318780875	0.2267609323057933	0.2221119095450022	0.0203942048410963
FC	ADAM9	ITGA3	BGN- cells	0.4386492811768639	0.2626430253772703	0.0899370303064119	0.5731691839065871	0.7440220309296195	0.1995023684258467	0.1954121971506962	0.0179426505553163
FC	ADAM9	ITGA3	Endothelial cell	0.4386492811768639	0.2626430253772703	0.0899370303064119	0.2607833415964304	0.2194846227152489	0.0588526955445592	0.0576461053337217	0.005293036662805
FC	ADAM9	ITGA3	FC	0.4386492811768639	0.2626430253772703	0.0899370303064119	0.5757271815446339	0.4153546181801023	0.1113733553830507	0.109089993523243	0.0100165888384122
Fibroblast	ADAM9	ITGA3	BGN+ cells	0.2345617529880478	0.2138189256646427	0.0732181605430502	0.7154811715481172	0.8456798318780875	0.2267609323057933	0.1808223531084283	0.0166030183464573
Fibroblast	ADAM9	ITGA3	BGN- cells	0.2345617529880478	0.2138189256646427	0.0732181605430502	0.5731691839065871	0.7440220309296195	0.1995023684258467	0.1590859913241968	0.0146071964401224
Fibroblast	ADAM9	ITGA3	Endothelial cell	0.2345617529880478	0.2138189256646427	0.0732181605430502	0.2607833415964304	0.2194846227152489	0.0588526955445592	0.0469299662288839	0.0043090861107727
Fibroblast	ADAM9	ITGA3	FC	0.2345617529880478	0.2138189256646427	0.0732181605430502	0.5757271815446339	0.4153546181801023	0.1113733553830507	0.0888106782291173	0.0081545522146543
M1_Macrophage	ADAM9	ITGA3	BGN+ cells	0.2354439592430859	0.223188851168746	0.0764267105238497	0.7154811715481172	0.8456798318780875	0.2267609323057933	0.1887463101334486	0.0173305921314531
M1_Macrophage	ADAM9	ITGA3	BGN- cells	0.2354439592430859	0.223188851168746	0.0764267105238497	0.5731691839065871	0.7440220309296195	0.1995023684258467	0.166057422327419	0.0152473097605046
M1_Macrophage	ADAM9	ITGA3	Endothelial cell	0.2354439592430859	0.223188851168746	0.0764267105238497	0.2607833415964304	0.2194846227152489	0.0588526955445592	0.048986520793022	0.0044979179259322
M1_Macrophage	ADAM9	ITGA3	FC	0.2354439592430859	0.223188851168746	0.0764267105238497	0.5757271815446339	0.4153546181801023	0.1113733553830507	0.0927025200592501	0.0085118991919302
M2_Macrophage	ADAM9	ITGA3	BGN+ cells	0.3675146771037182	0.3942543050783241	0.1350047705753058	0.7154811715481172	0.8456798318780875	0.2267609323057933	0.3334129144358494	0.030613807641386
M2_Macrophage	ADAM9	ITGA3	BGN- cells	0.3675146771037182	0.3942543050783241	0.1350047705753058	0.5731691839065871	0.7440220309296195	0.1995023684258467	0.2933338887671205	0.0269337714785615
M2_Macrophage	ADAM9	ITGA3	Endothelial cell	0.3675146771037182	0.3942543050783241	0.1350047705753058	0.2607833415964304	0.2194846227152489	0.0588526955445592	0.0865327574039785	0.0079453946597315
M2_Macrophage	ADAM9	ITGA3	FC	0.3675146771037182	0.3942543050783241	0.1350047705753058	0.5757271815446339	0.4153546181801023	0.1113733553830507	0.1637553463516689	0.0150359342916907
BGN+ cells	ADAM9	ITGA6	BGN+ cells	0.4426778242677824	0.2935281545471641	0.1005130461521789	0.3891213389121339	0.3002941072087277	0.0802820531635946	0.0881447751103661	0.008069393714824
BGN+ cells	ADAM9	ITGA6	Endothelial cell	0.4426778242677824	0.2935281545471641	0.1005130461521789	0.7987109568666336	1.43745240846359	0.3842953554736191	0.4219327527056941	0.0386266968007878
BGN+ cells	ADAM9	ITGA6	Plasma cell	0.4426778242677824	0.2935281545471641	0.1005130461521789	0.4	0.3972299261453643	0.1061973354901919	0.1165981671523551	0.010674217683364
BGN- cells	ADAM9	ITGA6	BGN+ cells	0.2925498159664932	0.2411538269317723	0.0825784694267651	0.3891213389121339	0.3002941072087277	0.0802820531635946	0.0724170731584446	0.0066295690726878
BGN- cells	ADAM9	ITGA6	Endothelial cell	0.2925498159664932	0.2411538269317723	0.0825784694267651	0.7987109568666336	1.43745240846359	0.3842953554736191	0.346647149333288	0.0317345222628261
BGN- cells	ADAM9	ITGA6	Plasma cell	0.2925498159664932	0.2411538269317723	0.0825784694267651	0.4	0.3972299261453643	0.1061973354901919	0.0957935168617799	0.0087696134219807
Endothelial cell	ADAM9	ITGA6	BGN+ cells	0.2491323748140803	0.2049089707652115	0.0701671186101154	0.3891213389121339	0.3002941072087277	0.0802820531635946	0.0615329564349984	0.0056331603465935
Endothelial cell	ADAM9	ITGA6	Endothelial cell	0.2491323748140803	0.2049089707652115	0.0701671186101154	0.7987109568666336	1.43745240846359	0.3842953554736191	0.2945468935422487	0.0269648977888339
Endothelial cell	ADAM9	ITGA6	Plasma cell	0.2491323748140803	0.2049089707652115	0.0701671186101154	0.4	0.3972299261453643	0.1061973354901919	0.0813959753235875	0.0074515610354185
FC	ADAM9	ITGA6	BGN+ cells	0.4386492811768639	0.2626430253772703	0.0899370303064119	0.3891213389121339	0.3002941072087277	0.0802820531635946	0.0788701528202666	0.0072203294484351
FC	ADAM9	ITGA6	Endothelial cell	0.4386492811768639	0.2626430253772703	0.0899370303064119	0.7987109568666336	1.43745240846359	0.3842953554736191	0.3775368493947211	0.0345623830318442
FC	ADAM9	ITGA6	Plasma cell	0.4386492811768639	0.2626430253772703	0.0899370303064119	0.4	0.3972299261453643	0.1061973354901919	0.1043296695732081	0.0095510729804415
Fibroblast	ADAM9	ITGA6	BGN+ cells	0.2345617529880478	0.2138189256646427	0.0732181605430502	0.3891213389121339	0.3002941072087277	0.0802820531635946	0.0642085633867931	0.0058781042572577
Fibroblast	ADAM9	ITGA6	Endothelial cell	0.2345617529880478	0.2138189256646427	0.0732181605430502	0.7987109568666336	1.43745240846359	0.3842953554736191	0.307354529671738	0.028137399033016
Fibroblast	ADAM9	ITGA6	Plasma cell	0.2345617529880478	0.2138189256646427	0.0732181605430502	0.4	0.3972299261453643	0.1061973354901919	0.0849352760502471	0.007775573559165
M1_Macrophage	ADAM9	ITGA6	BGN+ cells	0.2354439592430859	0.223188851168746	0.0764267105238497	0.3891213389121339	0.3002941072087277	0.0802820531635946	0.0670222968006602	0.0061356932373943
M1_Macrophage	ADAM9	ITGA6	Endothelial cell	0.2354439592430859	0.223188851168746	0.0764267105238497	0.7987109568666336	1.43745240846359	0.3842953554736191	0.3208233516547359	0.0293704298884422
M1_Macrophage	ADAM9	ITGA6	Plasma cell	0.2354439592430859	0.223188851168746	0.0764267105238497	0.4	0.3972299261453643	0.1061973354901919	0.0886572908662297	0.008116313017913
M2_Macrophage	ADAM9	ITGA6	BGN+ cells	0.3675146771037182	0.3942543050783241	0.1350047705753058	0.3891213389121339	0.3002941072087277	0.0802820531635946	0.1183922445566927	0.0108384601686656
M2_Macrophage	ADAM9	ITGA6	Endothelial cell	0.3675146771037182	0.3942543050783241	0.1350047705753058	0.7987109568666336	1.43745240846359	0.3842953554736191	0.5667218003819762	0.0518817062988715
M2_Macrophage	ADAM9	ITGA6	Plasma cell	0.3675146771037182	0.3942543050783241	0.1350047705753058	0.4	0.3972299261453643	0.1061973354901919	0.1566096084887546	0.0143371469135621
BGN+ cells	ADAM9	ITGAV	BGN+ cells	0.4426778242677824	0.2935281545471641	0.1005130461521789	0.7397489539748954	0.8366959989729903	0.1360153591514149	0.2455938324955378	0.0136713180717913
BGN+ cells	ADAM9	ITGAV	BGN- cells	0.4426778242677824	0.2935281545471641	0.1005130461521789	0.587764944789948	0.7600115499713417	0.1235493465433824	0.2230847876976177	0.0124183211711865
BGN+ cells	ADAM9	ITGAV	Endothelial cell	0.4426778242677824	0.2935281545471641	0.1005130461521789	0.3834903321764997	0.3826075444723033	0.0621976233175715	0.1123060864447772	0.0062516725830749
BGN+ cells	ADAM9	ITGAV	FC	0.4426778242677824	0.2935281545471641	0.1005130461521789	0.6101638248077565	0.4755286886272543	0.0773031130181432	0.139581058406991	0.0077699713664997
BGN+ cells	ADAM9	ITGAV	Fibroblast	0.4426778242677824	0.2935281545471641	0.1005130461521789	0.4626494023904382	0.5365178752657731	0.0872176651794696	0.157483101808328	0.0087665132054693
BGN+ cells	ADAM9	ITGAV	Gamma_delta_T	0.4426778242677824	0.2935281545471641	0.1005130461521789	0.2110091743119266	0.1682954647045821	0.0273585246056458	0.0493994571733933	0.0027498886463428
BGN+ cells	ADAM9	ITGAV	M1_Macrophage	0.4426778242677824	0.2935281545471641	0.1005130461521789	0.2703784570596798	0.2834179193904903	0.0460731139424137	0.0831911388442875	0.0046309490280684
BGN+ cells	ADAM9	ITGAV	M2_Macrophage	0.4426778242677824	0.2935281545471641	0.1005130461521789	0.2911937377690803	0.3085472327946308	0.0501581969260637	0.0905672998328422	0.0050415531625395
BGN+ cells	ADAM9	ITGAV	SMCs	0.4426778242677824	0.2935281545471641	0.1005130461521789	0.4229934924078091	0.5946529069175387	0.096668238887363	0.1745473703636117	0.0097164191567353
BGN- cells	ADAM9	ITGAV	BGN+ cells	0.2925498159664932	0.2411538269317723	0.0825784694267651	0.7397489539748954	0.8366959989729903	0.1360153591514149	0.2017724421308389	0.0112319401772555
BGN- cells	ADAM9	ITGAV	BGN- cells	0.2925498159664932	0.2411538269317723	0.0825784694267651	0.587764944789948	0.7600115499713417	0.1235493465433824	0.183279693787937	0.0102025159362295
BGN- cells	ADAM9	ITGAV	Endothelial cell	0.2925498159664932	0.2411538269317723	0.0825784694267651	0.3834903321764997	0.3826075444723033	0.0621976233175715	0.0922672735624642	0.0051361845355475
BGN- cells	ADAM9	ITGAV	FC	0.2925498159664932	0.2411538269317723	0.0825784694267651	0.6101638248077565	0.4755286886272543	0.0773031130181432	0.1146755630783095	0.0063835727549625
BGN- cells	ADAM9	ITGAV	Fibroblast	0.2925498159664932	0.2411538269317723	0.0825784694267651	0.4626494023904382	0.5365178752657731	0.0872176651794696	0.1293833388376445	0.0072023012974966
BGN- cells	ADAM9	ITGAV	Gamma_delta_T	0.2925498159664932	0.2411538269317723	0.0825784694267651	0.2110091743119266	0.1682954647045821	0.0273585246056458	0.0405850953687709	0.0022592250877087
BGN- cells	ADAM9	ITGAV	M1_Macrophage	0.2925498159664932	0.2411538269317723	0.0825784694267651	0.2703784570596798	0.2834179193904903	0.0460731139424137	0.0683473158820573	0.0038046472310894
BGN- cells	ADAM9	ITGAV	M2_Macrophage	0.2925498159664932	0.2411538269317723	0.0825784694267651	0.2911937377690803	0.3085472327946308	0.0501581969260637	0.0744073459776336	0.0041419871313606
BGN- cells	ADAM9	ITGAV	SMCs	0.2925498159664932	0.2411538269317723	0.0825784694267651	0.4229934924078091	0.5946529069175387	0.096668238887363	0.1434028241992674	0.0079827152094993
Endothelial cell	ADAM9	ITGAV	BGN+ cells	0.2491323748140803	0.2049089707652115	0.0701671186101154	0.7397489539748954	0.8366959989729903	0.1360153591514149	0.1714465159929259	0.0095438058383747
Endothelial cell	ADAM9	ITGAV	BGN- cells	0.2491323748140803	0.2049089707652115	0.0701671186101154	0.587764944789948	0.7600115499713417	0.1235493465433824	0.1557331844743007	0.0086691016531117
Endothelial cell	ADAM9	ITGAV	Endothelial cell	0.2491323748140803	0.2049089707652115	0.0701671186101154	0.3834903321764997	0.3826075444723033	0.0621976233175715	0.0783997181448245	0.0043642280125913
Endothelial cell	ADAM9	ITGAV	FC	0.2491323748140803	0.2049089707652115	0.0701671186101154	0.6101638248077565	0.4755286886272543	0.0773031130181432	0.0974400941559414	0.0054241367000752
Endothelial cell	ADAM9	ITGAV	Fibroblast	0.2491323748140803	0.2049089707652115	0.0701671186101154	0.4626494023904382	0.5365178752657731	0.0872176651794696	0.1099373256178477	0.0061198122575451
Endothelial cell	ADAM9	ITGAV	Gamma_delta_T	0.2491323748140803	0.2049089707652115	0.0701671186101154	0.2110091743119266	0.1682954647045821	0.0273585246056458	0.0344852504570689	0.0019196688410021
Endothelial cell	ADAM9	ITGAV	M1_Macrophage	0.2491323748140803	0.2049089707652115	0.0701671186101154	0.2703784570596798	0.2834179193904903	0.0460731139424137	0.058074874158723	0.0032328176507347
Endothelial cell	ADAM9	ITGAV	M2_Macrophage	0.2491323748140803	0.2049089707652115	0.0701671186101154	0.2911937377690803	0.3085472327946308	0.0501581969260637	0.0632240959044019	0.0035194561529806
Endothelial cell	ADAM9	ITGAV	SMCs	0.2491323748140803	0.2049089707652115	0.0701671186101154	0.4229934924078091	0.5946529069175387	0.096668238887363	0.121849715119014	0.0067829317838405
FC	ADAM9	ITGAV	BGN+ cells	0.4386492811768639	0.2626430253772703	0.0899370303064119	0.7397489539748954	0.8366959989729903	0.1360153591514149	0.2197523684913236	0.0122328174781383
FC	ADAM9	ITGAV	BGN- cells	0.4386492811768639	0.2626430253772703	0.0899370303064119	0.587764944789948	0.7600115499713417	0.1235493465433824	0.1996117328061416	0.0111116613244095
FC	ADAM9	ITGAV	Endothelial cell	0.4386492811768639	0.2626430253772703	0.0899370303064119	0.3834903321764997	0.3826075444723033	0.0621976233175715	0.1004892030123742	0.0055938695332992
FC	ADAM9	ITGAV	FC	0.4386492811768639	0.2626430253772703	0.0899370303064119	0.6101638248077565	0.4755286886272543	0.0773031130181432	0.124894293434748	0.0069524124182927
FC	ADAM9	ITGAV	Fibroblast	0.4386492811768639	0.2626430253772703	0.0899370303064119	0.4626494023904382	0.5365178752657731	0.0872176651794696	0.1409126779287876	0.0078440977965004
FC	ADAM9	ITGAV	Gamma_delta_T	0.4386492811768639	0.2626430253772703	0.0899370303064119	0.2110091743119266	0.1682954647045821	0.0273585246056458	0.044201630007285	0.0024605444565966
FC	ADAM9	ITGAV	M1_Macrophage	0.4386492811768639	0.2626430253772703	0.0899370303064119	0.2703784570596798	0.2834179193904903	0.0460731139424137	0.0744377397948496	0.0041436790449496
FC	ADAM9	ITGAV	M2_Macrophage	0.4386492811768639	0.2626430253772703	0.0899370303064119	0.2911937377690803	0.3085472327946308	0.0501581969260637	0.0810377786929667	0.0045110792770543
FC	ADAM9	ITGAV	SMCs	0.4386492811768639	0.2626430253772703	0.0899370303064119	0.4229934924078091	0.5946529069175387	0.096668238887363	0.1561814385222107	0.0086940543304802
Fibroblast	ADAM9	ITGAV	BGN+ cells	0.2345617529880478	0.2138189256646427	0.0732181605430502	0.7397489539748954	0.8366959989729903	0.1360153591514149	0.1789014396083098	0.0099587944026689
Fibroblast	ADAM9	ITGAV	BGN- cells	0.2345617529880478	0.2138189256646427	0.0732181605430502	0.587764944789948	0.7600115499713417	0.1235493465433824	0.1625048531075922	0.0090460558902023
Fibroblast	ADAM9	ITGAV	Endothelial cell	0.2345617529880478	0.2138189256646427	0.0732181605430502	0.3834903321764997	0.3826075444723033	0.0621976233175715	0.0818087341102548	0.0045539955694621
Fibroblast	ADAM9	ITGAV	FC	0.2345617529880478	0.2138189256646427	0.0732181605430502	0.6101638248077565	0.4755286886272543	0.0773031130181432	0.1016770333249959	0.0056599917394399
Fibroblast	ADAM9	ITGAV	Fibroblast	0.2345617529880478	0.2138189256646427	0.0732181605430502	0.4626494023904382	0.5365178752657731	0.0872176651794696	0.1147176756892044	0.0063859170113004
Fibroblast	ADAM9	ITGAV	Gamma_delta_T	0.2345617529880478	0.2138189256646427	0.0732181605430502	0.2110091743119266	0.1682954647045821	0.0273585246056458	0.0359847554573655	0.0020031408467971
Fibroblast	ADAM9	ITGAV	M1_Macrophage	0.2345617529880478	0.2138189256646427	0.0732181605430502	0.2703784570596798	0.2834179193904903	0.0460731139424137	0.0606001150381829	0.0033733886533538
Fibroblast	ADAM9	ITGAV	M2_Macrophage	0.2345617529880478	0.2138189256646427	0.0732181605430502	0.2911937377690803	0.3085472327946308	0.0501581969260637	0.0659732378329463	0.0036724909150824
Fibroblast	ADAM9	ITGAV	SMCs	0.2345617529880478	0.2138189256646427	0.0732181605430502	0.4229934924078091	0.5946529069175387	0.096668238887363	0.1271480457004649	0.0070778706342688
M1_Macrophage	ADAM9	ITGAV	BGN+ cells	0.2354439592430859	0.223188851168746	0.0764267105238497	0.7397489539748954	0.8366959989729903	0.1360153591514149	0.186741218788268	0.0103952064806626
M1_Macrophage	ADAM9	ITGAV	BGN- cells	0.2354439592430859	0.223188851168746	0.0764267105238497	0.587764944789948	0.7600115499713417	0.1235493465433824	0.1696261047130818	0.0094424701436818
M1_Macrophage	ADAM9	ITGAV	Endothelial cell	0.2354439592430859	0.223188851168746	0.0764267105238497	0.3834903321764997	0.3826075444723033	0.0621976233175715	0.0853937382992682	0.0047535597525634
M1_Macrophage	ADAM9	ITGAV	FC	0.2354439592430859	0.223188851168746	0.0764267105238497	0.6101638248077565	0.4755286886272543	0.0773031130181432	0.1061327017124973	0.00590802264123
M1_Macrophage	ADAM9	ITGAV	Fibroblast	0.2354439592430859	0.223188851168746	0.0764267105238497	0.4626494023904382	0.5365178752657731	0.0872176651794696	0.1197448082120645	0.0066657592492373
M1_Macrophage	ADAM9	ITGAV	Gamma_delta_T	0.2354439592430859	0.223188851168746	0.0764267105238497	0.2110091743119266	0.1682954647045821	0.0273585246056458	0.0375616714243259	0.0020909220403953
M1_Macrophage	ADAM9	ITGAV	M1_Macrophage	0.2354439592430859	0.223188851168746	0.0764267105238497	0.2703784570596798	0.2834179193904903	0.0460731139424137	0.0632557198293998	0.0035212165422092
M1_Macrophage	ADAM9	ITGAV	M2_Macrophage	0.2354439592430859	0.223188851168746	0.0764267105238497	0.2911937377690803	0.3085472327946308	0.0501581969260637	0.0688643024187292	0.0038334259968665
M1_Macrophage	ADAM9	ITGAV	SMCs	0.2354439592430859	0.223188851168746	0.0764267105238497	0.4229934924078091	0.5946529069175387	0.096668238887363	0.1327198991390807	0.0073880355102948
M2_Macrophage	ADAM9	ITGAV	BGN+ cells	0.3675146771037182	0.3942543050783241	0.1350047705753058	0.7397489539748954	0.8366959989729903	0.1360153591514149	0.3298709996369105	0.0183627223569545
M2_Macrophage	ADAM9	ITGAV	BGN- cells	0.3675146771037182	0.3942543050783241	0.1350047705753058	0.587764944789948	0.7600115499713417	0.1235493465433824	0.2996378254854513	0.0166797511848183
M2_Macrophage	ADAM9	ITGAV	Endothelial cell	0.3675146771037182	0.3942543050783241	0.1350047705753058	0.3834903321764997	0.3826075444723033	0.0621976233175715	0.1508446715636519	0.008396975866318
M2_Macrophage	ADAM9	ITGAV	FC	0.3675146771037182	0.3942543050783241	0.1350047705753058	0.6101638248077565	0.4755286886272543	0.0773031130181432	0.1874792326795449	0.0104362890377713
M2_Macrophage	ADAM9	ITGAV	Fibroblast	0.3675146771037182	0.3942543050783241	0.1350047705753058	0.4626494023904382	0.5365178752657731	0.0872176651794696	0.2115244820750063	0.0117748008776681
M2_Macrophage	ADAM9	ITGAV	Gamma_delta_T	0.3675146771037182	0.3942543050783241	0.1350047705753058	0.2110091743119266	0.1682954647045821	0.0273585246056458	0.0663512114849386	0.003693531337664
M2_Macrophage	ADAM9	ITGAV	M1_Macrophage	0.3675146771037182	0.3942543050783241	0.1350047705753058	0.2703784570596798	0.2834179193904903	0.0460731139424137	0.1117387348560422	0.0062200901774854
M2_Macrophage	ADAM9	ITGAV	M2_Macrophage	0.3675146771037182	0.3942543050783241	0.1350047705753058	0.2911937377690803	0.3085472327946308	0.0501581969260637	0.121646074849287	0.0067715958684742
M2_Macrophage	ADAM9	ITGAV	SMCs	0.3675146771037182	0.3942543050783241	0.1350047705753058	0.4229934924078091	0.5946529069175387	0.096668238887363	0.2344444685795796	0.0130506734129073
BGN+ cells	ADAM9	ITGB1	B cell	0.4426778242677824	0.2935281545471641	0.1005130461521789	0.2536302032913843	0.4124599828378809	0.0214209292345859	0.1210686175869582	0.0021530828487784
BGN+ cells	ADAM9	ITGB1	BGN+ cells	0.4426778242677824	0.2935281545471641	0.1005130461521789	0.8728033472803347	1.327074489555885	0.0689210345551857	0.3895337258659589	0.0069274631271013
BGN+ cells	ADAM9	ITGB1	BGN- cells	0.4426778242677824	0.2935281545471641	0.1005130461521789	0.6455133900241148	0.9082171879785996	0.0471678633632951	0.2665873151153732	0.0047409856271345
BGN+ cells	ADAM9	ITGB1	CD4+Tcm	0.4426778242677824	0.2935281545471641	0.1005130461521789	0.2502127659574468	0.3643942978699792	0.0189246588589116	0.1069599857812846	0.0019021751093
BGN+ cells	ADAM9	ITGB1	CD4+Tem	0.4426778242677824	0.2935281545471641	0.1005130461521789	0.3962693357597816	0.6740111567162207	0.0350044753238873	0.1978412509751117	0.0035184064437626
BGN+ cells	ADAM9	ITGB1	CD8+Tcm	0.4426778242677824	0.2935281545471641	0.1005130461521789	0.2939982603653233	0.4352291154389014	0.0226034342010643	0.1277519990599754	0.0022719400250493
BGN+ cells	ADAM9	ITGB1	CD8+Tem	0.4426778242677824	0.2935281545471641	0.1005130461521789	0.2741505662891406	0.443482147580144	0.0230320518241654	0.1301744963538128	0.0023150216879817
BGN+ cells	ADAM9	ITGB1	DCs	0.4426778242677824	0.2935281545471641	0.1005130461521789	0.4857142857142857	0.5709321508659442	0.0296511121328741	0.1675846606153237	0.002980323602275
BGN+ cells	ADAM9	ITGB1	Endothelial cell	0.4426778242677824	0.2935281545471641	0.1005130461521789	0.8988596926127913	1.943764855368644	0.1009485796150378	0.5705497108699935	0.0101466492418432
BGN+ cells	ADAM9	ITGB1	FC	0.4426778242677824	0.2935281545471641	0.1005130461521789	0.8293212972250084	0.8740562361274563	0.0453937292348043	0.2565601139609326	0.0045626620015973
BGN+ cells	ADAM9	ITGB1	Fibroblast	0.4426778242677824	0.2935281545471641	0.1005130461521789	0.7768924302788844	1.563901114666783	0.0812205219926381	0.4590490080823937	0.0081637220755501
BGN+ cells	ADAM9	ITGB1	Gamma_delta_T	0.4426778242677824	0.2935281545471641	0.1005130461521789	0.7431192660550459	1.222089696775685	0.0634686951515441	0.3587177333856703	0.0063794318849857
BGN+ cells	ADAM9	ITGB1	M1_Macrophage	0.4426778242677824	0.2935281545471641	0.1005130461521789	0.5560407569141194	0.6855010271240338	0.0356011967299905	0.2012138514319032	0.0035783847299943
BGN+ cells	ADAM9	ITGB1	M2_Macrophage	0.4426778242677824	0.2935281545471641	0.1005130461521789	0.6602739726027397	0.8763965911718912	0.0455152745528391	0.2572470740581107	0.0045748788917586
BGN+ cells	ADAM9	ITGB1	NK cell	0.4426778242677824	0.2935281545471641	0.1005130461521789	0.5976775956284153	1.103395584729129	0.0573043682337721	0.3238776697210302	0.0057598366090025
BGN+ cells	ADAM9	ITGB1	Plasma cell	0.4426778242677824	0.2935281545471641	0.1005130461521789	0.32	0.2753147363782667	0.0142983507020984	0.0808126264887516	0.00143717078402
BGN+ cells	ADAM9	ITGB1	SMCs	0.4426778242677824	0.2935281545471641	0.1005130461521789	0.9164859002169198	2.34768742425257	0.1219261219811675	0.6891123570944422	0.0122551659258492
BGN+ cells	ADAM9	ITGB1	Tregs	0.4426778242677824	0.2935281545471641	0.1005130461521789	0.5194660734149055	0.8711463307347719	0.0452426045679526	0.2557059748011111	0.0045474720009834
BGN+ cells	ADAM9	ITGB1	monocytes	0.4426778242677824	0.2935281545471641	0.1005130461521789	0.521505376344086	0.6940427493555521	0.0360448073469622	0.2037210873951752	0.0036229733844116
BGN- cells	ADAM9	ITGB1	B cell	0.2925498159664932	0.2411538269317723	0.0825784694267651	0.2536302032913843	0.4124599828378809	0.0214209292345859	0.0994663033175681	0.0017689075498911
BGN- cells	ADAM9	ITGB1	BGN+ cells	0.2925498159664932	0.2411538269317723	0.0825784694267651	0.8728033472803347	1.327074489555885	0.0689210345551857	0.3200290917799301	0.0056913935448764
BGN- cells	ADAM9	ITGB1	BGN- cells	0.2925498159664932	0.2411538269317723	0.0825784694267651	0.6455133900241148	0.9082171879785996	0.0471678633632951	0.2190200505662522	0.0038950499626717
BGN- cells	ADAM9	ITGB1	CD4+Tcm	0.2925498159664932	0.2411538269317723	0.0825784694267651	0.2502127659574468	0.3643942978699792	0.0189246588589116	0.0878750794434616	0.0015627693629925
BGN- cells	ADAM9	ITGB1	CD4+Tem	0.2925498159664932	0.2411538269317723	0.0825784694267651	0.3962693357597816	0.6740111567162207	0.0350044753238873	0.1625403698368272	0.0028906159953335
BGN- cells	ADAM9	ITGB1	CD8+Tcm	0.2925498159664932	0.2411538269317723	0.0825784694267651	0.2939982603653233	0.4352291154389014	0.0226034342010643	0.1049571667802212	0.0018665570001124
BGN- cells	ADAM9	ITGB1	CD8+Tem	0.2925498159664932	0.2411538269317723	0.0825784694267651	0.2741505662891406	0.443482147580144	0.0230320518241654	0.1069474170648728	0.0019019515873975
BGN- cells	ADAM9	ITGB1	DCs	0.2925498159664932	0.2411538269317723	0.0825784694267651	0.4857142857142857	0.5709321508659442	0.0296511121328741	0.1376824730997104	0.0024485434567341
BGN- cells	ADAM9	ITGB1	Endothelial cell	0.2925498159664932	0.2411538269317723	0.0825784694267651	0.8988596926127913	1.943764855368644	0.1009485796150378	0.4687463335276315	0.0083361791954157
BGN- cells	ADAM9	ITGB1	FC	0.2925498159664932	0.2411538269317723	0.0825784694267651	0.8293212972250084	0.8740562361274563	0.0453937292348043	0.2107820062957169	0.0037485446817831
BGN- cells	ADAM9	ITGB1	Fibroblast	0.2925498159664932	0.2411538269317723	0.0825784694267651	0.7768924302788844	1.563901114666783	0.0812205219926381	0.3771407387447592	0.0067070663921949
BGN- cells	ADAM9	ITGB1	Gamma_delta_T	0.2925498159664932	0.2411538269317723	0.0825784694267651	0.7431192660550459	1.222089696775685	0.0634686951515441	0.2947116072313457	0.0052411477021284
BGN- cells	ADAM9	ITGB1	M1_Macrophage	0.2925498159664932	0.2411538269317723	0.0825784694267651	0.5560407569141194	0.6855010271240338	0.0356011967299905	0.1653111960566214	0.0029398923357237
BGN- cells	ADAM9	ITGB1	M2_Macrophage	0.2925498159664932	0.2411538269317723	0.0825784694267651	0.6602739726027397	0.8763965911718912	0.0455152745528391	0.2113463918710615	0.0037585817081124
BGN- cells	ADAM9	ITGB1	NK cell	0.2925498159664932	0.2411538269317723	0.0825784694267651	0.5976775956284153	1.103395584729129	0.0573043682337721	0.26608806787705	0.0047321070202126
BGN- cells	ADAM9	ITGB1	Plasma cell	0.2925498159664932	0.2411538269317723	0.0825784694267651	0.32	0.2753147363782667	0.0142983507020984	0.066393202288331	0.0011807359163064
BGN- cells	ADAM9	ITGB1	SMCs	0.2925498159664932	0.2411538269317723	0.0825784694267651	0.9164859002169198	2.34768742425257	0.1219261219811675	0.5661538067981028	0.0100684725363458
BGN- cells	ADAM9	ITGB1	Tregs	0.2925498159664932	0.2411538269317723	0.0825784694267651	0.5194660734149055	0.8711463307347719	0.0452426045679526	0.2100802714742617	0.0037360650381019
BGN- cells	ADAM9	ITGB1	monocytes	0.2925498159664932	0.2411538269317723	0.0825784694267651	0.521505376344086	0.6940427493555521	0.0360448073469622	0.1673710650613403	0.0029765250214947
Endothelial cell	ADAM9	ITGB1	B cell	0.2491323748140803	0.2049089707652115	0.0701671186101154	0.2536302032913843	0.4124599828378809	0.0214209292345859	0.0845167505651469	0.001503044882342
Endothelial cell	ADAM9	ITGB1	BGN+ cells	0.2491323748140803	0.2049089707652115	0.0701671186101154	0.8728033472803347	1.327074489555885	0.0689210345551857	0.2719294677836649	0.0048359904063655
Endothelial cell	ADAM9	ITGB1	BGN- cells	0.2491323748140803	0.2049089707652115	0.0701671186101154	0.6455133900241148	0.9082171879785996	0.0471678633632951	0.1861018492199695	0.003309633063198
Endothelial cell	ADAM9	ITGB1	CD4+Tcm	0.2491323748140803	0.2049089707652115	0.0701671186101154	0.2502127659574468	0.3643942978699792	0.0189246588589116	0.0746676605292493	0.0013278887828092
Endothelial cell	ADAM9	ITGB1	CD4+Tem	0.2491323748140803	0.2049089707652115	0.0701671186101154	0.3962693357597816	0.6740111567162207	0.0350044753238873	0.1381109324069905	0.002456163171936
Endothelial cell	ADAM9	ITGB1	CD8+Tcm	0.2491323748140803	0.2049089707652115	0.0701671186101154	0.2939982603653233	0.4352291154389014	0.0226034342010643	0.0891823500916387	0.001586017848582
Endothelial cell	ADAM9	ITGB1	CD8+Tem	0.2491323748140803	0.2049089707652115	0.0701671186101154	0.2741505662891406	0.443482147580144	0.0230320518241654	0.0908734704133929	0.0016160927121805
Endothelial cell	ADAM9	ITGB1	DCs	0.2491323748140803	0.2049089707652115	0.0701671186101154	0.4857142857142857	0.5709321508659442	0.0296511121328741	0.1169891194107091	0.0020805331019492
Endothelial cell	ADAM9	ITGB1	Endothelial cell	0.2491323748140803	0.2049089707652115	0.0701671186101154	0.8988596926127913	1.943764855368644	0.1009485796150378	0.3982948559231791	0.007083270959371
Endothelial cell	ADAM9	ITGB1	FC	0.2491323748140803	0.2049089707652115	0.0701671186101154	0.8293212972250084	0.8740562361274563	0.0453937292348043	0.1791019637357917	0.0031851471833739
Endothelial cell	ADAM9	ITGB1	Fibroblast	0.2491323748140803	0.2049089707652115	0.0701671186101154	0.7768924302788844	1.563901114666783	0.0812205219926381	0.3204573677849375	0.0056990100002329
Endothelial cell	ADAM9	ITGB1	Gamma_delta_T	0.2491323748140803	0.2049089707652115	0.0701671186101154	0.7431192660550459	1.222089696775685	0.0634686951515441	0.2504171419490751	0.0044534154607276
Endothelial cell	ADAM9	ITGB1	M1_Macrophage	0.2491323748140803	0.2049089707652115	0.0701671186101154	0.5560407569141194	0.6855010271240338	0.0356011967299905	0.1404653099264811	0.0024980333936153
Endothelial cell	ADAM9	ITGB1	M2_Macrophage	0.2491323748140803	0.2049089707652115	0.0701671186101154	0.6602739726027397	0.8763965911718912	0.0455152745528391	0.1795815234791721	0.003193675668121
Endothelial cell	ADAM9	ITGB1	NK cell	0.2491323748140803	0.2049089707652115	0.0701671186101154	0.5976775956284153	1.103395584729129	0.0573043682337721	0.2260956536137245	0.0040208824027368
Endothelial cell	ADAM9	ITGB1	Plasma cell	0.2491323748140803	0.2049089707652115	0.0701671186101154	0.32	0.2753147363782667	0.0142983507020984	0.0564144592677661	0.0010032740696431
Endothelial cell	ADAM9	ITGB1	SMCs	0.2491323748140803	0.2049089707652115	0.0701671186101154	0.9164859002169198	2.34768742425257	0.1219261219811675	0.4810622137820247	0.0085552046627239
Endothelial cell	ADAM9	ITGB1	Tregs	0.2491323748140803	0.2049089707652115	0.0701671186101154	0.5194660734149055	0.8711463307347719	0.0452426045679526	0.1785056980167526	0.00317454320095
Endothelial cell	ADAM9	ITGB1	monocytes	0.2491323748140803	0.2049089707652115	0.0701671186101154	0.521505376344086	0.6940427493555521	0.0360448073469622	0.1422155854375038	0.002529160272393
FC	ADAM9	ITGB1	B cell	0.4386492811768639	0.2626430253772703	0.0899370303064119	0.2536302032913843	0.4124599828378809	0.0214209292345859	0.108329737739598	0.0019265347617624
FC	ADAM9	ITGB1	BGN+ cells	0.4386492811768639	0.2626430253772703	0.0899370303064119	0.8728033472803347	1.327074489555885	0.0689210345551857	0.3485468588379544	0.006198553173539
FC	ADAM9	ITGB1	BGN- cells	0.4386492811768639	0.2626430253772703	0.0899370303064119	0.6455133900241148	0.9082171879785996	0.0471678633632951	0.2385369099503364	0.0042421375567933
FC	ADAM9	ITGB1	CD4+Tcm	0.4386492811768639	0.2626430253772703	0.0899370303064119	0.2502127659574468	0.3643942978699792	0.0189246588589116	0.0957056208227975	0.0017020276173324
FC	ADAM9	ITGB1	CD4+Tem	0.4386492811768639	0.2626430253772703	0.0899370303064119	0.3962693357597816	0.6740111567162207	0.0350044753238873	0.1770243293379817	0.0031481985580645
FC	ADAM9	ITGB1	CD8+Tcm	0.4386492811768639	0.2626430253772703	0.0899370303064119	0.2939982603653233	0.4352291154389014	0.0226034342010643	0.1143098916111463	0.0020328857467701
FC	ADAM9	ITGB1	CD8+Tem	0.4386492811768639	0.2626430253772703	0.0899370303064119	0.2741505662891406	0.443482147580144	0.0230320518241654	0.1164774929412581	0.0020714343429288
FC	ADAM9	ITGB1	DCs	0.4386492811768639	0.2626430253772703	0.0899370303064119	0.4857142857142857	0.5709321508659442	0.0296511121328741	0.1499513473885837	0.0026667329705131
FC	ADAM9	ITGB1	Endothelial cell	0.4386492811768639	0.2626430253772703	0.0899370303064119	0.8988596926127913	1.943764855368644	0.1009485796150378	0.510516282236033	0.0090790154642268
FC	ADAM9	ITGB1	FC	0.4386492811768639	0.2626430253772703	0.0899370303064119	0.8293212972250084	0.8740562361274563	0.0453937292348043	0.2295647742063849	0.0040825772019116
FC	ADAM9	ITGB1	Fibroblast	0.4386492811768639	0.2626430253772703	0.0899370303064119	0.7768924302788844	1.563901114666783	0.0812205219926381	0.4107477201469692	0.0073047325479544
FC	ADAM9	ITGB1	Gamma_delta_T	0.4386492811768639	0.2626430253772703	0.0899370303064119	0.7431192660550459	1.222089696775685	0.0634686951515441	0.3209733352435568	0.0057081859593528
FC	ADAM9	ITGB1	M1_Macrophage	0.4386492811768639	0.2626430253772703	0.0899370303064119	0.5560407569141194	0.6855010271240338	0.0356011967299905	0.1800420636630825	0.0032018659092496
FC	ADAM9	ITGB1	M2_Macrophage	0.4386492811768639	0.2626430253772703	0.0899370303064119	0.6602739726027397	0.8763965911718912	0.0455152745528391	0.2301794521357122	0.0040935086268633
FC	ADAM9	ITGB1	NK cell	0.4386492811768639	0.2626430253772703	0.0899370303064119	0.5976775956284153	1.103395584729129	0.0573043682337721	0.2897991545611805	0.0051537847025305
FC	ADAM9	ITGB1	Plasma cell	0.4386492811768639	0.2626430253772703	0.0899370303064119	0.32	0.2753147363782667	0.0142983507020984	0.0723094952933335	0.0012859512004263
FC	ADAM9	ITGB1	SMCs	0.4386492811768639	0.2626430253772703	0.0899370303064119	0.9164859002169198	2.34768742425257	0.1219261219811675	0.6166037277458662	0.0109656733277635
FC	ADAM9	ITGB1	Tregs	0.4386492811768639	0.2626430253772703	0.0899370303064119	0.5194660734149055	0.8711463307347719	0.0452426045679526	0.2288005078504886	0.0040689854981689
FC	ADAM9	ITGB1	monocytes	0.4386492811768639	0.2626430253772703	0.0899370303064119	0.521505376344086	0.6940427493555521	0.0360448073469622	0.1822854874319007	0.0032417629307525
Fibroblast	ADAM9	ITGB1	B cell	0.2345617529880478	0.2138189256646427	0.0732181605430502	0.2536302032913843	0.4124599828378809	0.0214209292345859	0.0881917504100526	0.0015684010356792
Fibroblast	ADAM9	ITGB1	BGN+ cells	0.2345617529880478	0.2138189256646427	0.0732181605430502	0.8728033472803347	1.327074489555885	0.0689210345551857	0.2837536416337935	0.0050462713728547
Fibroblast	ADAM9	ITGB1	BGN- cells	0.2345617529880478	0.2138189256646427	0.0732181605430502	0.6455133900241148	0.9082171879785996	0.0471678633632951	0.194194023403747	0.0034535441922064
Fibroblast	ADAM9	ITGB1	CD4+Tcm	0.2345617529880478	0.2138189256646427	0.0732181605430502	0.2502127659574468	0.3643942978699792	0.0189246588589116	0.0779143972888807	0.0013856287105542
Fibroblast	ADAM9	ITGB1	CD4+Tem	0.2345617529880478	0.2138189256646427	0.0732181605430502	0.3962693357597816	0.6740111567162207	0.0350044753238873	0.1441163414150454	0.0025629632939896
Fibroblast	ADAM9	ITGB1	CD8+Tcm	0.2345617529880478	0.2138189256646427	0.0732181605430502	0.2939982603653233	0.4352291154389014	0.0226034342010643	0.0930602218811186	0.0016549818741577
Fibroblast	ADAM9	ITGB1	CD8+Tem	0.2345617529880478	0.2138189256646427	0.0732181605430502	0.2741505662891406	0.443482147580144	0.0230320518241654	0.0948248763470348	0.0016863644680976
Fibroblast	ADAM9	ITGB1	DCs	0.2345617529880478	0.2138189256646427	0.0732181605430502	0.4857142857142857	0.5709321508659442	0.0296511121328741	0.1220760991255599	0.0021709998884247
Fibroblast	ADAM9	ITGB1	Endothelial cell	0.2345617529880478	0.2138189256646427	0.0732181605430502	0.8988596926127913	1.943764855368644	0.1009485796150378	0.415613713119613	0.0073912693088467
Fibroblast	ADAM9	ITGB1	FC	0.2345617529880478	0.2138189256646427	0.0732181605430502	0.8293212972250084	0.8740562361274563	0.0453937292348043	0.1868897653792539	0.0033236453547616
Fibroblast	ADAM9	ITGB1	Fibroblast	0.2345617529880478	0.2138189256646427	0.0732181605430502	0.7768924302788844	1.563901114666783	0.0812205219926381	0.3343916561837887	0.0059468172186473
Fibroblast	ADAM9	ITGB1	Gamma_delta_T	0.2345617529880478	0.2138189256646427	0.0732181605430502	0.7431192660550459	1.222089696775685	0.0634686951515441	0.2613059060304059	0.0046470611110636
Fibroblast	ADAM9	ITGB1	M1_Macrophage	0.2345617529880478	0.2138189256646427	0.0732181605430502	0.5560407569141194	0.6855010271240338	0.0356011967299905	0.14657309316167	0.0026066541377011
Fibroblast	ADAM9	ITGB1	M2_Macrophage	0.2345617529880478	0.2138189256646427	0.0732181605430502	0.6602739726027397	0.8763965911718912	0.0455152745528391	0.1873901775805288	0.0033325446793707
Fibroblast	ADAM9	ITGB1	NK cell	0.2345617529880478	0.2138189256646427	0.0732181605430502	0.5976775956284153	1.103395584729129	0.0573043682337721	0.2359268585098925	0.0041957204331583
Fibroblast	ADAM9	ITGB1	Plasma cell	0.2345617529880478	0.2138189256646427	0.0732181605430502	0.32	0.2753147363782667	0.0142983507020984	0.0588675011520453	0.001046898937207
Fibroblast	ADAM9	ITGB1	SMCs	0.2345617529880478	0.2138189256646427	0.0732181605430502	0.9164859002169198	2.34768742425257	0.1219261219811675	0.5019800028500768	0.0089272063736086
Fibroblast	ADAM9	ITGB1	Tregs	0.2345617529880478	0.2138189256646427	0.0732181605430502	0.5194660734149055	0.8711463307347719	0.0452426045679526	0.1862675725344044	0.003312580284642
Fibroblast	ADAM9	ITGB1	monocytes	0.2345617529880478	0.2138189256646427	0.0732181605430502	0.521505376344086	0.6940427493555521	0.0360448073469622	0.148399475032539	0.0026391344910731
M1_Macrophage	ADAM9	ITGB1	B cell	0.2354439592430859	0.223188851168746	0.0764267105238497	0.2536302032913843	0.4124599828378809	0.0214209292345859	0.0920564697226673	0.0016371311577635
M1_Macrophage	ADAM9	ITGB1	BGN+ cells	0.2354439592430859	0.223188851168746	0.0764267105238497	0.8728033472803347	1.327074489555885	0.0689210345551857	0.2961882307393282	0.0052674079569534
M1_Macrophage	ADAM9	ITGB1	BGN- cells	0.2354439592430859	0.223188851168746	0.0764267105238497	0.6455133900241148	0.9082171879785996	0.0471678633632951	0.2027039507966527	0.003604884639295
M1_Macrophage	ADAM9	ITGB1	CD4+Tcm	0.2354439592430859	0.223188851168746	0.0764267105238497	0.2502127659574468	0.3643942978699792	0.0189246588589116	0.0813287447140425	0.0014463494243726
M1_Macrophage	ADAM9	ITGB1	CD4+Tem	0.2354439592430859	0.223188851168746	0.0764267105238497	0.3962693357597816	0.6740111567162207	0.0350044753238873	0.150431775742411	0.0026752769026179
M1_Macrophage	ADAM9	ITGB1	CD8+Tcm	0.2354439592430859	0.223188851168746	0.0764267105238497	0.2939982603653233	0.4352291154389014	0.0226034342010643	0.0971382862699979	0.0017275061225296
M1_Macrophage	ADAM9	ITGB1	CD8+Tem	0.2354439592430859	0.223188851168746	0.0764267105238497	0.2741505662891406	0.443482147580144	0.0230320518241654	0.0989802710322606	0.0017602639575358
M1_Macrophage	ADAM9	ITGB1	DCs	0.2354439592430859	0.223188851168746	0.0764267105238497	0.4857142857142857	0.5709321508659442	0.0296511121328741	0.1274256908470713	0.0022661369636893
M1_Macrophage	ADAM9	ITGB1	Endothelial cell	0.2354439592430859	0.223188851168746	0.0764267105238497	0.8988596926127913	1.943764855368644	0.1009485796150378	0.4338266450119115	0.0077151678720322
M1_Macrophage	ADAM9	ITGB1	FC	0.2354439592430859	0.223188851168746	0.0764267105238497	0.8293212972250084	0.8740562361274563	0.0453937292348043	0.1950796071981652	0.0034692934038264
M1_Macrophage	ADAM9	ITGB1	Fibroblast	0.2354439592430859	0.223188851168746	0.0764267105238497	0.7768924302788844	1.563901114666783	0.0812205219926381	0.3490452931240007	0.0062074173229273
M1_Macrophage	ADAM9	ITGB1	Gamma_delta_T	0.2354439592430859	0.223188851168746	0.0764267105238497	0.7431192660550459	1.222089696775685	0.0634686951515441	0.2727567954485264	0.0048507035916735
M1_Macrophage	ADAM9	ITGB1	M1_Macrophage	0.2354439592430859	0.223188851168746	0.0764267105238497	0.5560407569141194	0.6855010271240338	0.0356011967299905	0.1529961867188085	0.0027208823567856
M1_Macrophage	ADAM9	ITGB1	M2_Macrophage	0.2354439592430859	0.223188851168746	0.0764267105238497	0.6602739726027397	0.8763965911718912	0.0455152745528391	0.1956019483518596	0.0034785827126633
M1_Macrophage	ADAM9	ITGB1	NK cell	0.2354439592430859	0.223188851168746	0.0764267105238497	0.5976775956284153	1.103395584729129	0.0573043682337721	0.246265592940361	0.0043795843627545
M1_Macrophage	ADAM9	ITGB1	Plasma cell	0.2354439592430859	0.223188851168746	0.0764267105238497	0.32	0.2753147363782667	0.0142983507020984	0.0614471797220915	0.0010927759100777
M1_Macrophage	ADAM9	ITGB1	SMCs	0.2354439592430859	0.223188851168746	0.0764267105238497	0.9164859002169198	2.34768742425257	0.1219261219811675	0.5239776591222437	0.0093184124299502
M1_Macrophage	ADAM9	ITGB1	Tregs	0.2354439592430859	0.223188851168746	0.0764267105238497	0.5194660734149055	0.8711463307347719	0.0452426045679526	0.1944301487565622	0.0034577434426599
M1_Macrophage	ADAM9	ITGB1	monocytes	0.2354439592430859	0.223188851168746	0.0764267105238497	0.521505376344086	0.6940427493555521	0.0360448073469622	0.1549026038906636	0.0027547860569942
M2_Macrophage	ADAM9	ITGB1	B cell	0.3675146771037182	0.3942543050783241	0.1350047705753058	0.2536302032913843	0.4124599828378809	0.0214209292345859	0.1626141239063662	0.0028919276368251
M2_Macrophage	ADAM9	ITGB1	BGN+ cells	0.3675146771037182	0.3942543050783241	0.1350047705753058	0.8728033472803347	1.327074489555885	0.0689210345551857	0.5232048306670273	0.0093046684579355
M2_Macrophage	ADAM9	ITGB1	BGN- cells	0.3675146771037182	0.3942543050783241	0.1350047705753058	0.6455133900241148	0.9082171879785996	0.0471678633632951	0.3580685363066924	0.006367886571889
M2_Macrophage	ADAM9	ITGB1	CD4+Tcm	0.3675146771037182	0.3942543050783241	0.1350047705753058	0.2502127659574468	0.3643942978699792	0.0189246588589116	0.1436640206812325	0.0025549192274633
M2_Macrophage	ADAM9	ITGB1	CD4+Tem	0.3675146771037182	0.3942543050783241	0.1350047705753058	0.3962693357597816	0.6740111567162207	0.0350044753238873	0.265731800206191	0.0047257711602103
M2_Macrophage	ADAM9	ITGB1	CD8+Tcm	0.3675146771037182	0.3942543050783241	0.1350047705753058	0.2939982603653233	0.4352291154389014	0.0226034342010643	0.1715909524572178	0.0030515714485287
M2_Macrophage	ADAM9	ITGB1	CD8+Tem	0.3675146771037182	0.3942543050783241	0.1350047705753058	0.2741505662891406	0.443482147580144	0.0230320518241654	0.1748447459088524	0.0031094368724
M2_Macrophage	ADAM9	ITGB1	DCs	0.3675146771037182	0.3942543050783241	0.1350047705753058	0.4857142857142857	0.5709321508659442	0.0296511121328741	0.2250924583865257	0.0040030415908013
M2_Macrophage	ADAM9	ITGB1	Endothelial cell	0.3675146771037182	0.3942543050783241	0.1350047705753058	0.8988596926127913	1.943764855368644	0.1009485796150378	0.766337662289034	0.0136285398308311
M2_Macrophage	ADAM9	ITGB1	FC	0.3675146771037182	0.3942543050783241	0.1350047705753058	0.8293212972250084	0.8740562361274563	0.0453937292348043	0.3446004339738059	0.0061283700009023
M2_Macrophage	ADAM9	ITGB1	Fibroblast	0.3675146771037182	0.3942543050783241	0.1350047705753058	0.7768924302788844	1.563901114666783	0.0812205219926381	0.6165747471741689	0.0109651579376227
M2_Macrophage	ADAM9	ITGB1	Gamma_delta_T	0.3675146771037182	0.3942543050783241	0.1350047705753058	0.7431192660550459	1.222089696775685	0.0634686951515441	0.4818141241456775	0.0085685766276482
M2_Macrophage	ADAM9	ITGB1	M1_Macrophage	0.3675146771037182	0.3942543050783241	0.1350047705753058	0.5560407569141194	0.6855010271240338	0.0356011967299905	0.2702617310792634	0.0048063313967387
M2_Macrophage	ADAM9	ITGB1	M2_Macrophage	0.3675146771037182	0.3942543050783241	0.1350047705753058	0.6602739726027397	0.8763965911718912	0.0455152745528391	0.345523129025486	0.006144779198678
M2_Macrophage	ADAM9	ITGB1	NK cell	0.3675146771037182	0.3942543050783241	0.1350047705753058	0.5976775956284153	1.103395584729129	0.0573043682337721	0.4350184594838737	0.0077363630863632
M2_Macrophage	ADAM9	ITGB1	Plasma cell	0.3675146771037182	0.3942543050783241	0.1350047705753058	0.32	0.2753147363782667	0.0142983507020984	0.1085440200686355	0.001930345556142
M2_Macrophage	ADAM9	ITGB1	SMCs	0.3675146771037182	0.3942543050783241	0.1350047705753058	0.9164859002169198	2.34768742425257	0.1219261219811675	0.9255858739898178	0.0164606081252042
M2_Macrophage	ADAM9	ITGB1	Tregs	0.3675146771037182	0.3942543050783241	0.1350047705753058	0.5194660734149055	0.8711463307347719	0.0452426045679526	0.3434531912453694	0.0061079674499257
M2_Macrophage	ADAM9	ITGB1	monocytes	0.3675146771037182	0.3942543050783241	0.1350047705753058	0.521505376344086	0.6940427493555521	0.0360448073469622	0.2736293418418226	0.0048662209463077
BGN+ cells	ADAM9	ITGB5	BGN+ cells	0.4426778242677824	0.2935281545471641	0.1005130461521789	0.3774058577405858	0.2367330581950673	0.1319373916329091	0.0694878176923045	0.0132614291343966
BGN+ cells	ADAM9	ITGB5	Fibroblast	0.4426778242677824	0.2935281545471641	0.1005130461521789	0.4272908366533865	0.5030559498569717	0.2803659546984524	0.1476610845954876	0.0281804361441052
BGN- cells	ADAM9	ITGB5	BGN+ cells	0.2925498159664932	0.2411538269317723	0.0825784694267651	0.3774058577405858	0.2367330581950673	0.1319373916329091	0.0570890829450024	0.0108951878612053
BGN- cells	ADAM9	ITGB5	Fibroblast	0.2925498159664932	0.2411538269317723	0.0825784694267651	0.4272908366533865	0.5030559498569717	0.2803659546984524	0.1213138674688065	0.0231521914183719
Endothelial cell	ADAM9	ITGB5	BGN+ cells	0.2491323748140803	0.2049089707652115	0.0701671186101154	0.3774058577405858	0.2367330581950673	0.1319373916329091	0.0485087273008521	0.0092576666078155
Endothelial cell	ADAM9	ITGB5	Fibroblast	0.2491323748140803	0.2049089707652115	0.0701671186101154	0.4272908366533865	0.5030559498569717	0.2803659546984524	0.1030806769225079	0.0196724711975645
FC	ADAM9	ITGB5	BGN+ cells	0.4386492811768639	0.2626430253772703	0.0899370303064119	0.3774058577405858	0.2367330581950673	0.1319373916329091	0.0621762866111658	0.0118660571898378
FC	ADAM9	ITGB5	Fibroblast	0.4386492811768639	0.2626430253772703	0.0899370303064119	0.4272908366533865	0.5030559498569717	0.2803659546984524	0.1321241366044714	0.0252152813646008
Fibroblast	ADAM9	ITGB5	BGN+ cells	0.2345617529880478	0.2138189256646427	0.0732181605430502	0.3774058577405858	0.2367330581950673	0.1319373916329091	0.0506180081725746	0.0096602131222096
Fibroblast	ADAM9	ITGB5	Fibroblast	0.2345617529880478	0.2138189256646427	0.0732181605430502	0.4272908366533865	0.5030559498569717	0.2803659546984524	0.107562882747624	0.0205278794819168
M1_Macrophage	ADAM9	ITGB5	BGN+ cells	0.2354439592430859	0.223188851168746	0.0764267105238497	0.3774058577405858	0.2367330581950673	0.1319373916329091	0.0528361792922209	0.0100835408376001
M1_Macrophage	ADAM9	ITGB5	Fibroblast	0.2354439592430859	0.223188851168746	0.0764267105238497	0.4272908366533865	0.5030559498569717	0.2803659546984524	0.1122764795221798	0.0214274476604814
M2_Macrophage	ADAM9	ITGB5	BGN+ cells	0.3675146771037182	0.3942543050783241	0.1350047705753058	0.3774058577405858	0.2367330581950673	0.1319373916329091	0.0933330273477627	0.0178121772877051
M2_Macrophage	ADAM9	ITGB5	Fibroblast	0.3675146771037182	0.3942543050783241	0.1350047705753058	0.4272908366533865	0.5030559498569717	0.2803659546984524	0.1983319739263766	0.0378507413911911
B cell	ADGRE5	CD55	B cell	0.3030009680542111	0.4569104018562955	0.0414066998589856	0.6582768635043562	1.345793958823901	0.0811057224684106	0.6149072585420032	0.0033583203070956
B cell	ADGRE5	CD55	BGN+ cells	0.3030009680542111	0.4569104018562955	0.0414066998589856	0.7665271966527196	1.052710632134403	0.0634427401086366	0.4809944379669248	0.0026269544979099
B cell	ADGRE5	CD55	BGN- cells	0.3030009680542111	0.4569104018562955	0.0414066998589856	0.6344713796167026	0.9857875265851054	0.0594095470705665	0.4504165749169241	0.0024599532843092
B cell	ADGRE5	CD55	CD4+Tcm	0.3030009680542111	0.4569104018562955	0.0414066998589856	0.5557446808510639	0.9033357353430956	0.0544405010634482	0.412743493846766	0.0022542014877069
B cell	ADGRE5	CD55	CD4+Tem	0.3030009680542111	0.4569104018562955	0.0414066998589856	0.2279344858962693	0.3636498386779226	0.0219157492111712	0.1661553939253066	0.0009074588497717
B cell	ADGRE5	CD55	CD8+Tcm	0.3030009680542111	0.4569104018562955	0.0414066998589856	0.4340388518411133	0.7114086214358025	0.0428738068212393	0.3250499991042657	0.0017752628508591
B cell	ADGRE5	CD55	CD8+Tem	0.3030009680542111	0.4569104018562955	0.0414066998589856	0.2418387741505663	0.3903724107224024	0.0235262137980205	0.1783652150567837	0.0009741428735529
B cell	ADGRE5	CD55	DCs	0.3030009680542111	0.4569104018562955	0.0414066998589856	0.5761904761904761	0.8147636902654205	0.0491026113668654	0.3722740051370916	0.0020331770911602
B cell	ADGRE5	CD55	Endothelial cell	0.3030009680542111	0.4569104018562955	0.0414066998589856	0.443728309370352	0.5365692944744377	0.0323369264643943	0.2451640919620643	0.0013389654084732
B cell	ADGRE5	CD55	FC	0.3030009680542111	0.4569104018562955	0.0414066998589856	0.4836175192243397	0.3252232998184884	0.0195999324580045	0.148597908613096	0.0008115685205449
B cell	ADGRE5	CD55	Fibroblast	0.3030009680542111	0.4569104018562955	0.0414066998589856	0.4013944223107569	0.5022886421380913	0.0302709660280304	0.2295009053271683	0.0012534208047642
B cell	ADGRE5	CD55	Gamma_delta_T	0.3030009680542111	0.4569104018562955	0.0414066998589856	0.3394495412844037	0.3148315863011059	0.018973664650079	0.1438498266138933	0.0007856368373908
B cell	ADGRE5	CD55	M1_Macrophage	0.3030009680542111	0.4569104018562955	0.0414066998589856	0.6382823871906841	0.9503454781985512	0.0572735938503098	0.4342227343460133	0.0023715105104052
B cell	ADGRE5	CD55	M2_Macrophage	0.3030009680542111	0.4569104018562955	0.0414066998589856	0.4324853228962818	0.529525485410011	0.0319124237243173	0.2419457023318381	0.0013213881509255
B cell	ADGRE5	CD55	Mast cell	0.3030009680542111	0.4569104018562955	0.0414066998589856	0.2883895131086142	0.5280871680303829	0.0318257419782382	0.2412885201599153	0.0013177989458824
B cell	ADGRE5	CD55	NK cell	0.3030009680542111	0.4569104018562955	0.0414066998589856	0.430327868852459	0.7102135084765311	0.0428017820515057	0.3245039395617814	0.0017722805428364
B cell	ADGRE5	CD55	Neutrophils	0.3030009680542111	0.4569104018562955	0.0414066998589856	0.8611111111111112	2.463472478060678	0.1484638222694694	1.125586199912628	0.0061473969286297
B cell	ADGRE5	CD55	Plasma cell	0.3030009680542111	0.4569104018562955	0.0414066998589856	0.4266666666666667	0.5402129682554573	0.0325565163893685	0.2468289244135832	0.0013480579025887
B cell	ADGRE5	CD55	monocytes	0.3030009680542111	0.4569104018562955	0.0414066998589856	0.7939068100358423	1.676524421945627	0.1010375500545899	0.7660214473530698	0.0041836315095976
BGN+ cells	ADGRE5	CD55	B cell	0.3832635983263598	0.2444226954910854	0.022150375981387	0.6582768635043562	1.345793958823901	0.0811057224684106	0.3289425869913567	0.0017965222469173
BGN+ cells	ADGRE5	CD55	BGN+ cells	0.3832635983263598	0.2444226954910854	0.022150375981387	0.7665271966527196	1.052710632134403	0.0634427401086366	0.2573063702784152	0.0014052805466957
BGN+ cells	ADGRE5	CD55	BGN- cells	0.3832635983263598	0.2444226954910854	0.022150375981387	0.6344713796167026	0.9857875265851054	0.0594095470705665	0.2409488444294215	0.0013159438044969
BGN+ cells	ADGRE5	CD55	CD4+Tcm	0.3832635983263598	0.2444226954910854	0.022150375981387	0.5557446808510639	0.9033357353430956	0.0544405010634482	0.2207957553659812	0.0012058775671704
BGN+ cells	ADGRE5	CD55	CD4+Tem	0.3832635983263598	0.2444226954910854	0.022150375981387	0.2279344858962693	0.3636498386779226	0.0219157492111712	0.0888842737845562	0.0004854420849412
BGN+ cells	ADGRE5	CD55	CD8+Tcm	0.3832635983263598	0.2444226954910854	0.022150375981387	0.4340388518411133	0.7114086214358025	0.0428738068212393	0.173884412846936	0.0009496709408438
BGN+ cells	ADGRE5	CD55	CD8+Tem	0.3832635983263598	0.2444226954910854	0.022150375981387	0.2418387741505663	0.3903724107224024	0.0235262137980205	0.0954158768741226	0.0005211144810446
BGN+ cells	ADGRE5	CD55	DCs	0.3832635983263598	0.2444226954910854	0.022150375981387	0.5761904761904761	0.8147636902654205	0.0491026113668654	0.1991467373629379	0.001087641303444
BGN+ cells	ADGRE5	CD55	Endothelial cell	0.3832635983263598	0.2444226954910854	0.022150375981387	0.443728309370352	0.5365692944744377	0.0323369264643943	0.131149713273192	0.0007162750792688
BGN+ cells	ADGRE5	CD55	FC	0.3832635983263598	0.2444226954910854	0.022150375981387	0.4836175192243397	0.3252232998184884	0.0195999324580045	0.0794919555781403	0.0004341458731545
BGN+ cells	ADGRE5	CD55	Fibroblast	0.3832635983263598	0.2444226954910854	0.022150375981387	0.4013944223107569	0.5022886421380913	0.0302709660280304	0.1227707438259495	0.0006705132788406
BGN+ cells	ADGRE5	CD55	Gamma_delta_T	0.3832635983263598	0.2444226954910854	0.022150375981387	0.3394495412844037	0.3148315863011059	0.018973664650079	0.0769519849494506	0.000420273805744
BGN+ cells	ADGRE5	CD55	M1_Macrophage	0.3832635983263598	0.2444226954910854	0.022150375981387	0.6382823871906841	0.9503454781985512	0.0572735938503098	0.2322860034290544	0.0012686316375896
BGN+ cells	ADGRE5	CD55	M2_Macrophage	0.3832635983263598	0.2444226954910854	0.022150375981387	0.4324853228962818	0.529525485410011	0.0319124237243173	0.1294280464751403	0.0007068721839709
BGN+ cells	ADGRE5	CD55	Mast cell	0.3832635983263598	0.2444226954910854	0.022150375981387	0.2883895131086142	0.5280871680303829	0.0318257419782382	0.12907648906424	0.0007049521507045
BGN+ cells	ADGRE5	CD55	NK cell	0.3832635983263598	0.2444226954910854	0.022150375981387	0.430327868852459	0.7102135084765311	0.0428017820515057	0.1735923001160146	0.0009480755651142
BGN+ cells	ADGRE5	CD55	Neutrophils	0.3832635983263598	0.2444226954910854	0.022150375981387	0.8611111111111112	2.463472478060678	0.1484638222694694	0.6021285833556946	0.0032885294829025
BGN+ cells	ADGRE5	CD55	Plasma cell	0.3832635983263598	0.2444226954910854	0.022150375981387	0.4266666666666667	0.5402129682554573	0.0325565163893685	0.132040309840239	0.0007211390786687
BGN+ cells	ADGRE5	CD55	monocytes	0.3832635983263598	0.2444226954910854	0.022150375981387	0.7939068100358423	1.676524421945627	0.1010375500545899	0.4097806182685839	0.0022380197219473
BGN- cells	ADGRE5	CD55	B cell	0.2129711892372128	0.1592455710671686	0.0144313492060197	0.6582768635043562	1.345793958823901	0.0811057224684106	0.2143117275116577	0.0011704650035481
BGN- cells	ADGRE5	CD55	BGN+ cells	0.2129711892372128	0.1592455710671686	0.0144313492060197	0.7665271966527196	1.052710632134403	0.0634427401086366	0.167639505782723	0.0009155643370944
BGN- cells	ADGRE5	CD55	BGN- cells	0.2129711892372128	0.1592455710671686	0.0144313492060197	0.6344713796167026	0.9857875265851054	0.0594095470705665	0.1569822976219368	0.0008573599199468
BGN- cells	ADGRE5	CD55	CD4+Tcm	0.2129711892372128	0.1592455710671686	0.0144313492060197	0.5557446808510639	0.9033357353430956	0.0544405010634482	0.143852215040092	0.0007856498817973
BGN- cells	ADGRE5	CD55	CD4+Tem	0.2129711892372128	0.1592455710671686	0.0144313492060197	0.2279344858962693	0.3636498386779226	0.0219157492111712	0.0579096262287495	0.0003162738299779
BGN- cells	ADGRE5	CD55	CD8+Tcm	0.2129711892372128	0.1592455710671686	0.0144313492060197	0.4340388518411133	0.7114086214358025	0.0428738068212393	0.1132886721826516	0.0006187268780287
BGN- cells	ADGRE5	CD55	CD8+Tem	0.2129711892372128	0.1592455710671686	0.0144313492060197	0.2418387741505663	0.3903724107224024	0.0235262137980205	0.0621650774743562	0.0003395150068147
BGN- cells	ADGRE5	CD55	DCs	0.2129711892372128	0.1592455710671686	0.0144313492060197	0.5761904761904761	0.8147636902654205	0.0491026113668654	0.1297475091411106	0.0007086169315627
BGN- cells	ADGRE5	CD55	Endothelial cell	0.2129711892372128	0.1592455710671686	0.0144313492060197	0.443728309370352	0.5365692944744377	0.0323369264643943	0.0854462837156896	0.000466665478057
BGN- cells	ADGRE5	CD55	FC	0.2129711892372128	0.1592455710671686	0.0144313492060197	0.4836175192243397	0.3252232998184884	0.0195999324580045	0.0517903701039441	0.0002828534697158
BGN- cells	ADGRE5	CD55	Fibroblast	0.2129711892372128	0.1592455710671686	0.0144313492060197	0.4013944223107569	0.5022886421380913	0.0302709660280304	0.079987241657833	0.000436850881554
BGN- cells	ADGRE5	CD55	Gamma_delta_T	0.2129711892372128	0.1592455710671686	0.0144313492060197	0.3394495412844037	0.3148315863011059	0.018973664650079	0.0501355357505022	0.0002738155802832
BGN- cells	ADGRE5	CD55	M1_Macrophage	0.2129711892372128	0.1592455710671686	0.0144313492060197	0.6382823871906841	0.9503454781985512	0.0572735938503098	0.1513383083868297	0.0008265352331375
BGN- cells	ADGRE5	CD55	M2_Macrophage	0.2129711892372128	0.1592455710671686	0.0144313492060197	0.4324853228962818	0.529525485410011	0.0319124237243173	0.0843245883187368	0.000460539330776
BGN- cells	ADGRE5	CD55	Mast cell	0.2129711892372128	0.1592455710671686	0.0144313492060197	0.2883895131086142	0.5280871680303829	0.0318257419782382	0.0840955426462421	0.0004592883962286
BGN- cells	ADGRE5	CD55	NK cell	0.2129711892372128	0.1592455710671686	0.0144313492060197	0.430327868852459	0.7102135084765311	0.0428017820515057	0.1130983557369626	0.0006176874634252
BGN- cells	ADGRE5	CD55	Neutrophils	0.2129711892372128	0.1592455710671686	0.0144313492060197	0.8611111111111112	2.463472478060678	0.1484638222694694	0.3922970815770256	0.0021425332636311
BGN- cells	ADGRE5	CD55	Plasma cell	0.2129711892372128	0.1592455710671686	0.0144313492060197	0.4266666666666667	0.5402129682554573	0.0325565163893685	0.0860265226277305	0.0004698344569464
BGN- cells	ADGRE5	CD55	monocytes	0.2129711892372128	0.1592455710671686	0.0144313492060197	0.7939068100358423	1.676524421945627	0.1010375500545899	0.2669790889807861	0.0014581081677584
CD4+Tcm	ADGRE5	CD55	B cell	0.3987234042553192	0.5719375804918639	0.051830835186259	0.6582768635043562	1.345793958823901	0.0811057224684106	0.769710140650309	0.0042037773339226
CD4+Tcm	ADGRE5	CD55	BGN+ cells	0.3987234042553192	0.5719375804918639	0.051830835186259	0.7665271966527196	1.052710632134403	0.0634427401086366	0.6020847719010108	0.0032882902063354
CD4+Tcm	ADGRE5	CD55	BGN- cells	0.3987234042553192	0.5719375804918639	0.051830835186259	0.6344713796167026	0.9857875265851054	0.0594095470705665	0.5638089328341441	0.0030792464427048
CD4+Tcm	ADGRE5	CD55	CD4+Tcm	0.3987234042553192	0.5719375804918639	0.051830835186259	0.5557446808510639	0.9033357353430956	0.0544405010634482	0.5166516548439689	0.0028216966380769
CD4+Tcm	ADGRE5	CD55	CD4+Tem	0.3987234042553192	0.5719375804918639	0.051830835186259	0.2279344858962693	0.3636498386779226	0.0219157492111712	0.2079850088797077	0.0011359115853476
CD4+Tcm	ADGRE5	CD55	CD8+Tcm	0.3987234042553192	0.5719375804918639	0.051830835186259	0.4340388518411133	0.7114086214358025	0.0428738068212393	0.4068813256850453	0.0022221852151591
CD4+Tcm	ADGRE5	CD55	CD8+Tem	0.3987234042553192	0.5719375804918639	0.051830835186259	0.2418387741505663	0.3903724107224024	0.0235262137980205	0.223268652079347	0.0012193833099218
CD4+Tcm	ADGRE5	CD55	DCs	0.3987234042553192	0.5719375804918639	0.051830835186259	0.5761904761904761	0.8147636902654205	0.0491026113668654	0.465993973683027	0.0025450293569709
CD4+Tcm	ADGRE5	CD55	Endothelial cell	0.3987234042553192	0.5719375804918639	0.051830835186259	0.443728309370352	0.5365692944744377	0.0323369264643943	0.3068841440479363	0.0016760499060062
CD4+Tcm	ADGRE5	CD55	FC	0.3987234042553192	0.5719375804918639	0.051830835186259	0.4836175192243397	0.3252232998184884	0.0195999324580045	0.1860074272177663	0.0010158808688926
CD4+Tcm	ADGRE5	CD55	Fibroblast	0.3987234042553192	0.5719375804918639	0.051830835186259	0.4013944223107569	0.5022886421380913	0.0302709660280304	0.2872777506930037	0.0015689694511276
CD4+Tcm	ADGRE5	CD55	Gamma_delta_T	0.3987234042553192	0.5719375804918639	0.051830835186259	0.3394495412844037	0.3148315863011059	0.018973664650079	0.18006401573147	0.0009834208853575
CD4+Tcm	ADGRE5	CD55	M1_Macrophage	0.3987234042553192	0.5719375804918639	0.051830835186259	0.6382823871906841	0.9503454781985512	0.0572735938503098	0.5435382934322628	0.0029685382033801
CD4+Tcm	ADGRE5	CD55	M2_Macrophage	0.3987234042553192	0.5719375804918639	0.051830835186259	0.4324853228962818	0.529525485410011	0.0319124237243173	0.3028555249341815	0.0016540475744491
CD4+Tcm	ADGRE5	CD55	Mast cell	0.3987234042553192	0.5719375804918639	0.051830835186259	0.2883895131086142	0.5280871680303829	0.0318257419782382	0.3020328971720976	0.0016495547871544
CD4+Tcm	ADGRE5	CD55	NK cell	0.3987234042553192	0.5719375804918639	0.051830835186259	0.430327868852459	0.7102135084765311	0.0428017820515057	0.4061977956707051	0.0022184521111897
CD4+Tcm	ADGRE5	CD55	Neutrophils	0.3987234042553192	0.5719375804918639	0.051830835186259	0.8611111111111112	2.463472478060678	0.1484638222694694	1.40895248871032	0.0076950039031709
CD4+Tcm	ADGRE5	CD55	Plasma cell	0.3987234042553192	0.5719375804918639	0.051830835186259	0.4266666666666667	0.5402129682554573	0.0325565163893685	0.3089680980143543	0.0016874314352161
CD4+Tcm	ADGRE5	CD55	monocytes	0.3987234042553192	0.5719375804918639	0.051830835186259	0.7939068100358423	1.676524421945627	0.1010375500545899	0.9588673215231024	0.0052368606045028
CD4+Tem	ADGRE5	CD55	B cell	0.4413102820746133	0.7477288853716269	0.0677616123570206	0.6582768635043562	1.345793958823901	0.0811057224684106	1.006289016771264	0.0054958545258405
CD4+Tem	ADGRE5	CD55	BGN+ cells	0.4413102820746133	0.7477288853716269	0.0677616123570206	0.7665271966527196	1.052710632134403	0.0634427401086366	0.7871421475847176	0.0042989823621086
CD4+Tem	ADGRE5	CD55	BGN- cells	0.4413102820746133	0.7477288853716269	0.0677616123570206	0.6344713796167026	0.9857875265851054	0.0594095470705665	0.7371018084667338	0.0040256866989018
CD4+Tem	ADGRE5	CD55	CD4+Tcm	0.4413102820746133	0.7477288853716269	0.0677616123570206	0.5557446808510639	0.9033357353430956	0.0544405010634482	0.6754502225044519	0.0036889761295833
CD4+Tem	ADGRE5	CD55	CD4+Tem	0.4413102820746133	0.7477288853716269	0.0677616123570206	0.2279344858962693	0.3636498386779226	0.0219157492111712	0.271911488540215	0.001485046502561
CD4+Tem	ADGRE5	CD55	CD8+Tcm	0.4413102820746133	0.7477288853716269	0.0677616123570206	0.4340388518411133	0.7114086214358025	0.0428738068212393	0.5319407755499582	0.0029051982780906
CD4+Tem	ADGRE5	CD55	CD8+Tem	0.4413102820746133	0.7477288853716269	0.0677616123570206	0.2418387741505663	0.3903724107224024	0.0235262137980205	0.2918927275492968	0.0015941741796098
CD4+Tem	ADGRE5	CD55	DCs	0.4413102820746133	0.7477288853716269	0.0677616123570206	0.5761904761904761	0.8147636902654205	0.0491026113668654	0.6092223459634363	0.0033272721171589
CD4+Tem	ADGRE5	CD55	Endothelial cell	0.4413102820746133	0.7477288853716269	0.0677616123570206	0.443728309370352	0.5365692944744377	0.0323369264643943	0.4012083604820115	0.0021912022758977
CD4+Tem	ADGRE5	CD55	FC	0.4413102820746133	0.7477288853716269	0.0677616123570206	0.4836175192243397	0.3252232998184884	0.0195999324580045	0.2431788554701607	0.001328123025443
CD4+Tem	ADGRE5	CD55	Fibroblast	0.4413102820746133	0.7477288853716269	0.0677616123570206	0.4013944223107569	0.5022886421380913	0.0302709660280304	0.375575726520743	0.0020512094656639
CD4+Tem	ADGRE5	CD55	Gamma_delta_T	0.4413102820746133	0.7477288853716269	0.0677616123570206	0.3394495412844037	0.3148315863011059	0.018973664650079	0.2354086711047071	0.0012856861090107
CD4+Tem	ADGRE5	CD55	M1_Macrophage	0.4413102820746133	0.7477288853716269	0.0677616123570206	0.6382823871906841	0.9503454781985512	0.0572735938503098	0.7106007651313684	0.0038809510647781
CD4+Tem	ADGRE5	CD55	M2_Macrophage	0.4413102820746133	0.7477288853716269	0.0677616123570206	0.4324853228962818	0.529525485410011	0.0319124237243173	0.3959415009814972	0.0021624372857801
CD4+Tem	ADGRE5	CD55	Mast cell	0.4413102820746133	0.7477288853716269	0.0677616123570206	0.2883895131086142	0.5280871680303829	0.0318257419782382	0.3948660295304172	0.0021565635909039
CD4+Tem	ADGRE5	CD55	NK cell	0.4413102820746133	0.7477288853716269	0.0677616123570206	0.430327868852459	0.7102135084765311	0.0428017820515057	0.531047155069029	0.0029003177635638
CD4+Tem	ADGRE5	CD55	Neutrophils	0.4413102820746133	0.7477288853716269	0.0677616123570206	0.8611111111111112	2.463472478060678	0.1484638222694694	1.84200953016399	0.0100601479736653
CD4+Tem	ADGRE5	CD55	Plasma cell	0.4413102820746133	0.7477288853716269	0.0677616123570206	0.4266666666666667	0.5402129682554573	0.0325565163893685	0.4039328406169511	0.0022060820432713
CD4+Tem	ADGRE5	CD55	monocytes	0.4413102820746133	0.7477288853716269	0.0677616123570206	0.7939068100358423	1.676524421945627	0.1010375500545899	1.253585737319714	0.0068464673003021
CD8+Tcm	ADGRE5	CD55	B cell	0.5360974195418962	0.921586070595774	0.0835171133428976	0.6582768635043562	1.345793958823901	0.0811057224684106	1.240264966344049	0.0067737158161518
CD8+Tcm	ADGRE5	CD55	BGN+ cells	0.5360974195418962	0.921586070595774	0.0835171133428976	0.7665271966527196	1.052710632134403	0.0634427401086366	0.9701634549431376	0.005298554516437
CD8+Tcm	ADGRE5	CD55	BGN- cells	0.5360974195418962	0.921586070595774	0.0835171133428976	0.6344713796167026	0.9857875265851054	0.0594095470705665	0.9084880530678944	0.0049617138763427
CD8+Tcm	ADGRE5	CD55	CD4+Tcm	0.5360974195418962	0.921586070595774	0.0835171133428976	0.5557446808510639	0.9033357353430956	0.0544405010634482	0.8325016307635875	0.0045467134977601
CD8+Tcm	ADGRE5	CD55	CD4+Tem	0.5360974195418962	0.921586070595774	0.0835171133428976	0.2279344858962693	0.3636498386779226	0.0219157492111712	0.3351346258999738	0.0018303401108639
CD8+Tcm	ADGRE5	CD55	CD8+Tcm	0.5360974195418962	0.921586070595774	0.0835171133428976	0.4340388518411133	0.7114086214358025	0.0428738068212393	0.6556242760169778	0.0035806965837309
CD8+Tcm	ADGRE5	CD55	CD8+Tem	0.5360974195418962	0.921586070595774	0.0835171133428976	0.2418387741505663	0.3903724107224024	0.0235262137980205	0.3597617760666584	0.0019648414642985
CD8+Tcm	ADGRE5	CD55	DCs	0.5360974195418962	0.921586070595774	0.0835171133428976	0.5761904761904761	0.8147636902654205	0.0491026113668654	0.7508748677758211	0.0041009083589587
CD8+Tcm	ADGRE5	CD55	Endothelial cell	0.5360974195418962	0.921586070595774	0.0835171133428976	0.443728309370352	0.5365692944744377	0.0323369264643943	0.4944947876970438	0.0027006867526877
CD8+Tcm	ADGRE5	CD55	FC	0.5360974195418962	0.921586070595774	0.0835171133428976	0.4836175192243397	0.3252232998184884	0.0195999324580045	0.299721262945912	0.0016369297806083
CD8+Tcm	ADGRE5	CD55	Fibroblast	0.5360974195418962	0.921586070595774	0.0835171133428976	0.4013944223107569	0.5022886421380913	0.0302709660280304	0.4629022160129305	0.002528143700762
CD8+Tcm	ADGRE5	CD55	Gamma_delta_T	0.5360974195418962	0.921586070595774	0.0835171133428976	0.3394495412844037	0.3148315863011059	0.018973664650079	0.2901444045186705	0.0015846257011107
CD8+Tcm	ADGRE5	CD55	M1_Macrophage	0.5360974195418962	0.921586070595774	0.0835171133428976	0.6382823871906841	0.9503454781985512	0.0572735938503098	0.8758251549614646	0.0047833252291514
CD8+Tcm	ADGRE5	CD55	M2_Macrophage	0.5360974195418962	0.921586070595774	0.0835171133428976	0.4324853228962818	0.529525485410011	0.0319124237243173	0.4880033113793319	0.0026652335092303
CD8+Tcm	ADGRE5	CD55	Mast cell	0.5360974195418962	0.921586070595774	0.0835171133428976	0.2883895131086142	0.5280871680303829	0.0318257419782382	0.4866777781171708	0.0026579941000183
CD8+Tcm	ADGRE5	CD55	NK cell	0.5360974195418962	0.921586070595774	0.0835171133428976	0.430327868852459	0.7102135084765311	0.0428017820515057	0.6545228765609248	0.0035746812828736
CD8+Tcm	ADGRE5	CD55	Neutrophils	0.5360974195418962	0.921586070595774	0.0835171133428976	0.8611111111111112	2.463472478060678	0.1484638222694694	2.270301921076774	0.012399269871799
CD8+Tcm	ADGRE5	CD55	Plasma cell	0.5360974195418962	0.921586070595774	0.0835171133428976	0.4266666666666667	0.5402129682554573	0.0325565163893685	0.4978527466994265	0.0027190262693407
CD8+Tcm	ADGRE5	CD55	monocytes	0.5360974195418962	0.921586070595774	0.0835171133428976	0.7939068100358423	1.676524421945627	0.1010375500545899	1.545061554278721	0.0084383645197978
CD8+Tem	ADGRE5	CD55	B cell	0.3924050632911392	0.6889774397685167	0.0624373661492605	0.6582768635043562	1.345793958823901	0.0811057224684106	0.9272216762064276	0.0050640276905604
CD8+Tem	ADGRE5	CD55	BGN+ cells	0.3924050632911392	0.6889774397685167	0.0624373661492605	0.7665271966527196	1.052710632134403	0.0634427401086366	0.7252938761450575	0.0039611975936753
CD8+Tem	ADGRE5	CD55	BGN- cells	0.3924050632911392	0.6889774397685167	0.0624373661492605	0.6344713796167026	0.9857875265851054	0.0594095470705665	0.6791853662223445	0.0037093756432066
CD8+Tem	ADGRE5	CD55	CD4+Tcm	0.3924050632911392	0.6889774397685167	0.0624373661492605	0.5557446808510639	0.9033357353430956	0.0544405010634482	0.6223779421880964	0.0033991214982477
CD8+Tem	ADGRE5	CD55	CD4+Tem	0.3924050632911392	0.6889774397685167	0.0624373661492605	0.2279344858962693	0.3636498386779226	0.0219157492111712	0.2505465348245492	0.0013683616579332
CD8+Tem	ADGRE5	CD55	CD8+Tcm	0.3924050632911392	0.6889774397685167	0.0624373661492605	0.4340388518411133	0.7114086214358025	0.0428738068212393	0.4901444906260891	0.0026769275747103
CD8+Tem	ADGRE5	CD55	CD8+Tem	0.3924050632911392	0.6889774397685167	0.0624373661492605	0.2418387741505663	0.3903724107224024	0.0235262137980205	0.2689577840957846	0.0014689148250127
CD8+Tem	ADGRE5	CD55	DCs	0.3924050632911392	0.6889774397685167	0.0624373661492605	0.5761904761904761	0.8147636902654205	0.0491026113668654	0.5613538013354181	0.0030658377247978
CD8+Tem	ADGRE5	CD55	Endothelial cell	0.3924050632911392	0.6889774397685167	0.0624373661492605	0.443728309370352	0.5365692944744377	0.0323369264643943	0.3696841387653974	0.0020190325177991
CD8+Tem	ADGRE5	CD55	FC	0.3924050632911392	0.6889774397685167	0.0624373661492605	0.4836175192243397	0.3252232998184884	0.0195999324580045	0.2240715164620108	0.0012237681593812
CD8+Tem	ADGRE5	CD55	Fibroblast	0.3924050632911392	0.6889774397685167	0.0624373661492605	0.4013944223107569	0.5022886421380913	0.0302709660280304	0.3460655426851068	0.0018900393895839
CD8+Tem	ADGRE5	CD55	Gamma_delta_T	0.3924050632911392	0.6889774397685167	0.0624373661492605	0.3394495412844037	0.3148315863011059	0.018973664650079	0.2169118602879967	0.0011846656469502
CD8+Tem	ADGRE5	CD55	M1_Macrophage	0.3924050632911392	0.6889774397685167	0.0624373661492605	0.6382823871906841	0.9503454781985512	0.0572735938503098	0.6547665944648244	0.0035760123499158
CD8+Tem	ADGRE5	CD55	M2_Macrophage	0.3924050632911392	0.6889774397685167	0.0624373661492605	0.4324853228962818	0.529525485410011	0.0319124237243173	0.3648311132299704	0.0019925276847855
CD8+Tem	ADGRE5	CD55	Mast cell	0.3924050632911392	0.6889774397685167	0.0624373661492605	0.2883895131086142	0.5280871680303829	0.0318257419782382	0.3638401450041797	0.0019871155048671
CD8+Tem	ADGRE5	CD55	NK cell	0.3924050632911392	0.6889774397685167	0.0624373661492605	0.430327868852459	0.7102135084765311	0.0428017820515057	0.4893210847591761	0.0026724305377907
CD8+Tem	ADGRE5	CD55	Neutrophils	0.3924050632911392	0.6889774397685167	0.0624373661492605	0.8611111111111112	2.463472478060678	0.1484638222694694	1.697276960874449	0.0092696900309576
CD8+Tem	ADGRE5	CD55	Plasma cell	0.3924050632911392	0.6889774397685167	0.0624373661492605	0.4266666666666667	0.5402129682554573	0.0325565163893685	0.3721945477983959	0.0020327431343474
CD8+Tem	ADGRE5	CD55	monocytes	0.3924050632911392	0.6889774397685167	0.0624373661492605	0.7939068100358423	1.676524421945627	0.1010375500545899	1.15508750394149	0.0063085185075826
DCs	ADGRE5	CD55	B cell	0.319047619047619	0.328194506170623	0.0297420486755498	0.6582768635043562	1.345793958823901	0.0811057224684106	0.4416821837236178	0.0024122503455211
DCs	ADGRE5	CD55	BGN+ cells	0.319047619047619	0.328194506170623	0.0297420486755498	0.7665271966527196	1.052710632134403	0.0634427401086366	0.3454938460539146	0.0018869170644213
DCs	ADGRE5	CD55	BGN- cells	0.319047619047619	0.328194506170623	0.0297420486755498	0.6344713796167026	0.9857875265851054	0.0594095470705665	0.3235300504767586	0.0017669616407651
DCs	ADGRE5	CD55	CD4+Tcm	0.319047619047619	0.328194506170623	0.0297420486755498	0.5557446808510639	0.9033357353430956	0.0544405010634482	0.2964698255672039	0.0016191720325504
DCs	ADGRE5	CD55	CD4+Tem	0.319047619047619	0.328194506170623	0.0297420486755498	0.2279344858962693	0.3636498386779226	0.0219157492111712	0.1193478792239275	0.0006518192797997
DCs	ADGRE5	CD55	CD8+Tcm	0.319047619047619	0.328194506170623	0.0297420486755498	0.4340388518411133	0.7114086214358025	0.0428738068212393	0.2334804011976469	0.0012751548493834
DCs	ADGRE5	CD55	CD8+Tem	0.319047619047619	0.328194506170623	0.0297420486755498	0.2418387741505663	0.3903724107224024	0.0235262137980205	0.1281180805596745	0.0006997177959321
DCs	ADGRE5	CD55	DCs	0.319047619047619	0.328194506170623	0.0297420486755498	0.5761904761904761	0.8147636902654205	0.0491026113668654	0.2674009669724141	0.0014604122573699
DCs	ADGRE5	CD55	Endothelial cell	0.319047619047619	0.328194506170623	0.0297420486755498	0.443728309370352	0.5365692944744377	0.0323369264643943	0.1760990946263577	0.0009617664409216
DCs	ADGRE5	CD55	FC	0.319047619047619	0.328194506170623	0.0297420486755498	0.4836175192243397	0.3252232998184884	0.0195999324580045	0.1067365002791092	0.0005829421452034
DCs	ADGRE5	CD55	Fibroblast	0.319047619047619	0.328194506170623	0.0297420486755498	0.4013944223107569	0.5022886421380913	0.0302709660280304	0.1648483728616237	0.0009003205450615
DCs	ADGRE5	CD55	Gamma_delta_T	0.319047619047619	0.328194506170623	0.0297420486755498	0.3394495412844037	0.3148315863011059	0.018973664650079	0.1033259969930053	0.0005643156575762
DCs	ADGRE5	CD55	M1_Macrophage	0.319047619047619	0.328194506170623	0.0297420486755498	0.6382823871906841	0.9503454781985512	0.0572735938503098	0.3118981649088581	0.0017034340161195
DCs	ADGRE5	CD55	M2_Macrophage	0.319047619047619	0.328194506170623	0.0297420486755498	0.4324853228962818	0.529525485410011	0.0319124237243173	0.173787355188898	0.0009491408597634
DCs	ADGRE5	CD55	Mast cell	0.319047619047619	0.328194506170623	0.0297420486755498	0.2883895131086142	0.5280871680303829	0.0318257419782382	0.1733153073267743	0.0009465627670522
DCs	ADGRE5	CD55	NK cell	0.319047619047619	0.328194506170623	0.0297420486755498	0.430327868852459	0.7102135084765311	0.0428017820515057	0.2330881716901607	0.0012730126851761
DCs	ADGRE5	CD55	Neutrophils	0.319047619047619	0.328194506170623	0.0297420486755498	0.8611111111111112	2.463472478060678	0.1484638222694694	0.808498133402045	0.0044156182284967
DCs	ADGRE5	CD55	Plasma cell	0.319047619047619	0.328194506170623	0.0297420486755498	0.4266666666666667	0.5402129682554573	0.0325565163893685	0.1772949283435662	0.0009682974951589
DCs	ADGRE5	CD55	monocytes	0.319047619047619	0.328194506170623	0.0297420486755498	0.7939068100358423	1.676524421945627	0.1010375500545899	0.5502261047434341	0.0030050637317819
FC	ADGRE5	CD55	B cell	0.224172517552658	0.1122402588639757	0.0101715756349473	0.6582768635043562	1.345793958823901	0.0811057224684106	0.1510522623159693	0.0008249729905144
FC	ADGRE5	CD55	BGN+ cells	0.224172517552658	0.1122402588639757	0.0101715756349473	0.7665271966527196	1.052710632134403	0.0634427401086366	0.1181565138596249	0.0006453126295033
FC	ADGRE5	CD55	BGN- cells	0.224172517552658	0.1122402588639757	0.0101715756349473	0.6344713796167026	0.9857875265851054	0.0594095470705665	0.1106450471687906	0.0006042887014662
FC	ADGRE5	CD55	CD4+Tcm	0.224172517552658	0.1122402588639757	0.0101715756349473	0.5557446808510639	0.9033357353430956	0.0544405010634482	0.1013906367759889	0.0005537456741712
FC	ADGRE5	CD55	CD4+Tem	0.224172517552658	0.1122402588639757	0.0101715756349473	0.2279344858962693	0.3636498386779226	0.0219157492111712	0.040816152029053	0.0002229177006979
FC	ADGRE5	CD55	CD8+Tcm	0.224172517552658	0.1122402588639757	0.0101715756349473	0.4340388518411133	0.7114086214358025	0.0428738068212393	0.0798486878280186	0.0004360941688403
FC	ADGRE5	CD55	CD8+Tem	0.224172517552658	0.1122402588639757	0.0101715756349473	0.2418387741505663	0.3903724107224024	0.0235262137980205	0.0438155004328367	0.0002392986630505
FC	ADGRE5	CD55	DCs	0.224172517552658	0.1122402588639757	0.0101715756349473	0.5761904761904761	0.8147636902654205	0.0491026113668654	0.0914492875083589	0.0004994509253914
FC	ADGRE5	CD55	Endothelial cell	0.224172517552658	0.1122402588639757	0.0101715756349473	0.443728309370352	0.5365692944744377	0.0323369264643943	0.0602246765102717	0.0003289174933343
FC	ADGRE5	CD55	FC	0.224172517552658	0.1122402588639757	0.0101715756349473	0.4836175192243397	0.3252232998184884	0.0195999324580045	0.0365031473602235	0.0001993621954364
FC	ADGRE5	CD55	Fibroblast	0.224172517552658	0.1122402588639757	0.0101715756349473	0.4013944223107569	0.5022886421380913	0.0302709660280304	0.0563770072180142	0.000307903420497
FC	ADGRE5	CD55	Gamma_delta_T	0.224172517552658	0.1122402588639757	0.0101715756349473	0.3394495412844037	0.3148315863011059	0.018973664650079	0.0353367787449922	0.0001929920650604
FC	ADGRE5	CD55	M1_Macrophage	0.224172517552658	0.1122402588639757	0.0101715756349473	0.6382823871906841	0.9503454781985512	0.0572735938503098	0.1066670224832142	0.0005825626917336
FC	ADGRE5	CD55	M2_Macrophage	0.224172517552658	0.1122402588639757	0.0101715756349473	0.4324853228962818	0.529525485410011	0.0319124237243173	0.059434077557492	0.0003245996316063
FC	ADGRE5	CD55	Mast cell	0.224172517552658	0.1122402588639757	0.0101715756349473	0.2883895131086142	0.5280871680303829	0.0318257419782382	0.059272640442474	0.0003237179416699
FC	ADGRE5	CD55	NK cell	0.224172517552658	0.1122402588639757	0.0101715756349473	0.430327868852459	0.7102135084765311	0.0428017820515057	0.0797145480400982	0.0004353615634474
FC	ADGRE5	CD55	Neutrophils	0.224172517552658	0.1122402588639757	0.0101715756349473	0.8611111111111112	2.463472478060678	0.1484638222694694	0.2765007886418103	0.0015101109972672
FC	ADGRE5	CD55	Plasma cell	0.224172517552658	0.1122402588639757	0.0101715756349473	0.4266666666666667	0.5402129682554573	0.0325565163893685	0.0606336433986692	0.0003311510688648
FC	ADGRE5	CD55	monocytes	0.224172517552658	0.1122402588639757	0.0101715756349473	0.7939068100358423	1.676524421945627	0.1010375500545899	0.1881735351109544	0.00102771108235
Gamma_delta_T	ADGRE5	CD55	B cell	0.6055045871559633	0.7837291484231794	0.0710240727452369	0.6582768635043562	1.345793958823901	0.0811057224684106	1.054737953302115	0.0057604587326514
Gamma_delta_T	ADGRE5	CD55	BGN+ cells	0.6055045871559633	0.7837291484231794	0.0710240727452369	0.7665271966527196	1.052710632134403	0.0634427401086366	0.8250400072587223	0.0045059617886329
Gamma_delta_T	ADGRE5	CD55	BGN- cells	0.6055045871559633	0.7837291484231794	0.0710240727452369	0.6344713796167026	0.9857875265851054	0.0594095470705665	0.772590418736737	0.0042195079929014
Gamma_delta_T	ADGRE5	CD55	CD4+Tcm	0.6055045871559633	0.7837291484231794	0.0710240727452369	0.5557446808510639	0.9033357353430956	0.0544405010634482	0.7079705466006709	0.0038665861078174
Gamma_delta_T	ADGRE5	CD55	CD4+Tem	0.6055045871559633	0.7837291484231794	0.0710240727452369	0.2279344858962693	0.3636498386779226	0.0219157492111712	0.2850029783912749	0.0015565457662405
Gamma_delta_T	ADGRE5	CD55	CD8+Tcm	0.6055045871559633	0.7837291484231794	0.0710240727452369	0.4340388518411133	0.7114086214358025	0.0428738068212393	0.5575516730587895	0.0030450723745369
Gamma_delta_T	ADGRE5	CD55	CD8+Tem	0.6055045871559633	0.7837291484231794	0.0710240727452369	0.2418387741505663	0.3903724107224024	0.0235262137980205	0.305946237023372	0.0016709275202106
Gamma_delta_T	ADGRE5	CD55	DCs	0.6055045871559633	0.7837291484231794	0.0710240727452369	0.5761904761904761	0.8147636902654205	0.0491026113668654	0.6385540531378451	0.0034874674417013
Gamma_delta_T	ADGRE5	CD55	Endothelial cell	0.6055045871559633	0.7837291484231794	0.0710240727452369	0.443728309370352	0.5365692944744377	0.0323369264643943	0.4205249962284772	0.0022967002175645
Gamma_delta_T	ADGRE5	CD55	FC	0.6055045871559633	0.7837291484231794	0.0710240727452369	0.4836175192243397	0.3252232998184884	0.0195999324580045	0.2548869798141202	0.001392067028699
Gamma_delta_T	ADGRE5	CD55	Fibroblast	0.6055045871559633	0.7837291484231794	0.0710240727452369	0.4013944223107569	0.5022886421380913	0.0302709660280304	0.3936582497655214	0.0021499672932434
Gamma_delta_T	ADGRE5	CD55	Gamma_delta_T	0.6055045871559633	0.7837291484231794	0.0710240727452369	0.3394495412844037	0.3148315863011059	0.018973664650079	0.2467426910284845	0.0013475869383509
Gamma_delta_T	ADGRE5	CD55	M1_Macrophage	0.6055045871559633	0.7837291484231794	0.0710240727452369	0.6382823871906841	0.9503454781985512	0.0572735938503098	0.7448134523363698	0.0040678038960055
Gamma_delta_T	ADGRE5	CD55	M2_Macrophage	0.6055045871559633	0.7837291484231794	0.0710240727452369	0.4324853228962818	0.529525485410011	0.0319124237243173	0.4150045577487586	0.0022665503040727
Gamma_delta_T	ADGRE5	CD55	Mast cell	0.6055045871559633	0.7837291484231794	0.0710240727452369	0.2883895131086142	0.5280871680303829	0.0318257419782382	0.4138773064936604	0.0022603938134335
Gamma_delta_T	ADGRE5	CD55	NK cell	0.6055045871559633	0.7837291484231794	0.0710240727452369	0.430327868852459	0.7102135084765311	0.0428017820515057	0.5566150281969502	0.0030399568820519
Gamma_delta_T	ADGRE5	CD55	Neutrophils	0.6055045871559633	0.7837291484231794	0.0710240727452369	0.8611111111111112	2.463472478060678	0.1484638222694694	1.930695187394434	0.0105445053129027
Gamma_delta_T	ADGRE5	CD55	Plasma cell	0.6055045871559633	0.7837291484231794	0.0710240727452369	0.4266666666666667	0.5402129682554573	0.0325565163893685	0.4233806495780076	0.00231229638837
Gamma_delta_T	ADGRE5	CD55	monocytes	0.6055045871559633	0.7837291484231794	0.0710240727452369	0.7939068100358423	1.676524421945627	0.1010375500545899	1.313941057522109	0.0071760983050777
M1_Macrophage	ADGRE5	CD55	B cell	0.4064774381368268	0.4802772576521911	0.0435242799811671	0.6582768635043562	1.345793958823901	0.0811057224684106	0.6463542319088288	0.0035300681727899
M1_Macrophage	ADGRE5	CD55	BGN+ cells	0.4064774381368268	0.4802772576521911	0.0435242799811671	0.7665271966527196	1.052710632134403	0.0634427401086366	0.5055929755028155	0.0027612995832607
M1_Macrophage	ADGRE5	CD55	BGN- cells	0.4064774381368268	0.4802772576521911	0.0435242799811671	0.6344713796167026	0.9857875265851054	0.0594095470705665	0.4734513298960308	0.0025857577602536
M1_Macrophage	ADGRE5	CD55	CD4+Tcm	0.4064774381368268	0.4802772576521911	0.0435242799811671	0.5557446808510639	0.9033357353430956	0.0544405010634482	0.4338516097098075	0.0023694836106005
M1_Macrophage	ADGRE5	CD55	CD4+Tem	0.4064774381368268	0.4802772576521911	0.0435242799811671	0.2279344858962693	0.3636498386779226	0.0219157492111712	0.1746527472658944	0.000953867204664
M1_Macrophage	ADGRE5	CD55	CD8+Tcm	0.4064774381368268	0.4802772576521911	0.0435242799811671	0.4340388518411133	0.7114086214358025	0.0428738068212393	0.341673381773313	0.001866051571946
M1_Macrophage	ADGRE5	CD55	CD8+Tem	0.4064774381368268	0.4802772576521911	0.0435242799811671	0.2418387741505663	0.3903724107224024	0.0235262137980205	0.1874869908848302	0.0010239615162418
M1_Macrophage	ADGRE5	CD55	DCs	0.4064774381368268	0.4802772576521911	0.0435242799811671	0.5761904761904761	0.8147636902654205	0.0491026113668654	0.3913124707952554	0.0021371558049378
M1_Macrophage	ADGRE5	CD55	Endothelial cell	0.4064774381368268	0.4802772576521911	0.0435242799811671	0.443728309370352	0.5365692944744377	0.0323369264643943	0.2577020292905539	0.0014074414411667
M1_Macrophage	ADGRE5	CD55	FC	0.4064774381368268	0.4802772576521911	0.0435242799811671	0.4836175192243397	0.3252232998184884	0.0195999324580045	0.1561973545614199	0.0008530729479141
M1_Macrophage	ADGRE5	CD55	Fibroblast	0.4064774381368268	0.4802772576521911	0.0435242799811671	0.4013944223107569	0.5022886421380913	0.0302709660280304	0.2412378115959253	0.0013175220007043
M1_Macrophage	ADGRE5	CD55	Gamma_delta_T	0.4064774381368268	0.4802772576521911	0.0435242799811671	0.3394495412844037	0.3148315863011059	0.018973664650079	0.1512064508909843	0.0008258150924988
M1_Macrophage	ADGRE5	CD55	M1_Macrophage	0.4064774381368268	0.4802772576521911	0.0435242799811671	0.6382823871906841	0.9503454781985512	0.0572735938503098	0.4564293200913603	0.0024927919342685
M1_Macrophage	ADGRE5	CD55	M2_Macrophage	0.4064774381368268	0.4802772576521911	0.0435242799811671	0.4324853228962818	0.529525485410011	0.0319124237243173	0.2543190479896654	0.0013889652650548
M1_Macrophage	ADGRE5	CD55	Mast cell	0.4064774381368268	0.4802772576521911	0.0435242799811671	0.2883895131086142	0.5280871680303829	0.0318257419782382	0.2536282568629442	0.0013851925044692
M1_Macrophage	ADGRE5	CD55	NK cell	0.4064774381368268	0.4802772576521911	0.0435242799811671	0.430327868852459	0.7102135084765311	0.0428017820515057	0.3410993961986495	0.0018629167457026
M1_Macrophage	ADGRE5	CD55	Neutrophils	0.4064774381368268	0.4802772576521911	0.0435242799811671	0.8611111111111112	2.463472478060678	0.1484638222694694	1.18314980606463	0.0064617809675306
M1_Macrophage	ADGRE5	CD55	Plasma cell	0.4064774381368268	0.4802772576521911	0.0435242799811671	0.4266666666666667	0.5402129682554573	0.0325565163893685	0.2594520029418812	0.0014169989345423
M1_Macrophage	ADGRE5	CD55	monocytes	0.4064774381368268	0.4802772576521911	0.0435242799811671	0.7939068100358423	1.676524421945627	0.1010375500545899	0.8051965517589704	0.0043975866171871
M2_Macrophage	ADGRE5	CD55	B cell	0.3103718199608611	0.3326489803620981	0.0301457275480961	0.6582768635043562	1.345793958823901	0.0811057224684106	0.447676988180242	0.0024449910121242
M2_Macrophage	ADGRE5	CD55	BGN+ cells	0.3103718199608611	0.3326489803620981	0.0301457275480961	0.7665271966527196	1.052710632134403	0.0634427401086366	0.3501831183958488	0.0019125275582196
M2_Macrophage	ADGRE5	CD55	BGN- cells	0.3103718199608611	0.3326489803620981	0.0301457275480961	0.6344713796167026	0.9857875265851054	0.0594095470705665	0.32792121557221	0.001790944019745
M2_Macrophage	ADGRE5	CD55	CD4+Tcm	0.3103718199608611	0.3326489803620981	0.0301457275480961	0.5557446808510639	0.9033357353430956	0.0544405010634482	0.3004937112865269	0.0016411485126405
M2_Macrophage	ADGRE5	CD55	CD4+Tem	0.3103718199608611	0.3326489803620981	0.0301457275480961	0.2279344858962693	0.3636498386779226	0.0219157492111712	0.1209677480450524	0.0006606662047323
M2_Macrophage	ADGRE5	CD55	CD8+Tcm	0.3103718199608611	0.3326489803620981	0.0301457275480961	0.4340388518411133	0.7114086214358025	0.0428738068212393	0.2366493525414256	0.0012924620993827
M2_Macrophage	ADGRE5	CD55	CD8+Tem	0.3103718199608611	0.3326489803620981	0.0301457275480961	0.2418387741505663	0.3903724107224024	0.0235262137980205	0.1298569843883013	0.0007092148313933
M2_Macrophage	ADGRE5	CD55	DCs	0.3103718199608611	0.3326489803620981	0.0301457275480961	0.5761904761904761	0.8147636902654205	0.0491026113668654	0.2710303108028524	0.0014802339441655
M2_Macrophage	ADGRE5	CD55	Endothelial cell	0.3103718199608611	0.3326489803620981	0.0301457275480961	0.443728309370352	0.5365692944744377	0.0323369264643943	0.178489228700532	0.0009748201749384
M2_Macrophage	ADGRE5	CD55	FC	0.3103718199608611	0.3326489803620981	0.0301457275480961	0.4836175192243397	0.3252232998184884	0.0195999324580045	0.1081851990746171	0.00059085422384
M2_Macrophage	ADGRE5	CD55	Fibroblast	0.3103718199608611	0.3326489803620981	0.0301457275480961	0.4013944223107569	0.5022886421380913	0.0302709660280304	0.1670858046546989	0.0009125402944986
M2_Macrophage	ADGRE5	CD55	Gamma_delta_T	0.3103718199608611	0.3326489803620981	0.0301457275480961	0.3394495412844037	0.3148315863011059	0.018973664650079	0.1047284061688448	0.0005719749251302
M2_Macrophage	ADGRE5	CD55	M1_Macrophage	0.3103718199608611	0.3326489803620981	0.0301457275480961	0.6382823871906841	0.9503454781985512	0.0572735938503098	0.3161314543144786	0.0017265541559117
M2_Macrophage	ADGRE5	CD55	M2_Macrophage	0.3103718199608611	0.3326489803620981	0.0301457275480961	0.4324853228962818	0.529525485410011	0.0319124237243173	0.1761461127973852	0.0009620232309926
M2_Macrophage	ADGRE5	CD55	Mast cell	0.3103718199608611	0.3326489803620981	0.0301457275480961	0.2883895131086142	0.5280871680303829	0.0318257419782382	0.1756676579876149	0.0009594101466919
M2_Macrophage	ADGRE5	CD55	NK cell	0.3103718199608611	0.3326489803620981	0.0301457275480961	0.430327868852459	0.7102135084765311	0.0428017820515057	0.2362517994341064	0.0012902908602976
M2_Macrophage	ADGRE5	CD55	Neutrophils	0.3103718199608611	0.3326489803620981	0.0301457275480961	0.8611111111111112	2.463472478060678	0.1484638222694694	0.8194716079769755	0.0044755499368843
M2_Macrophage	ADGRE5	CD55	Plasma cell	0.3103718199608611	0.3326489803620981	0.0301457275480961	0.4266666666666667	0.5402129682554573	0.0325565163893685	0.1797012930685603	0.000981439872989
M2_Macrophage	ADGRE5	CD55	monocytes	0.3103718199608611	0.3326489803620981	0.0301457275480961	0.7939068100358423	1.676524421945627	0.1010375500545899	0.5576941395123686	0.0030458504560727
Mast cell	ADGRE5	CD55	B cell	0.3707865168539326	0.6422108993320429	0.0581992308487094	0.6582768635043562	1.345793958823901	0.0811057224684106	0.8642835486119276	0.0047202906650903
Mast cell	ADGRE5	CD55	BGN+ cells	0.3707865168539326	0.6422108993320429	0.0581992308487094	0.7665271966527196	1.052710632134403	0.0634427401086366	0.6760622417994381	0.0036923186772572
Mast cell	ADGRE5	CD55	BGN- cells	0.3707865168539326	0.6422108993320429	0.0581992308487094	0.6344713796167026	0.9857875265851054	0.0594095470705665	0.6330834939985307	0.0034575899445771
Mast cell	ADGRE5	CD55	CD4+Tcm	0.3707865168539326	0.6422108993320429	0.0581992308487094	0.5557446808510639	0.9033357353430956	0.0544405010634482	0.5801320549934618	0.003168395288911
Mast cell	ADGRE5	CD55	CD4+Tem	0.3707865168539326	0.6422108993320429	0.0581992308487094	0.2279344858962693	0.3636498386779226	0.0219157492111712	0.233539889939301	0.0012754797475633
Mast cell	ADGRE5	CD55	CD8+Tcm	0.3707865168539326	0.6422108993320429	0.0581992308487094	0.4340388518411133	0.7114086214358025	0.0428738068212393	0.4568743705648556	0.0024952225805522
Mast cell	ADGRE5	CD55	CD8+Tem	0.3707865168539326	0.6422108993320429	0.0581992308487094	0.2418387741505663	0.3903724107224024	0.0235262137980205	0.2507014169644516	0.001369207547827
Mast cell	ADGRE5	CD55	DCs	0.3707865168539326	0.6422108993320429	0.0581992308487094	0.5761904761904761	0.8147636902654205	0.0491026113668654	0.5232501222684497	0.0028577342142146
Mast cell	ADGRE5	CD55	Endothelial cell	0.3707865168539326	0.6422108993320429	0.0581992308487094	0.443728309370352	0.5365692944744377	0.0323369264643943	0.3445906491583884	0.001881984248239
Mast cell	ADGRE5	CD55	FC	0.3707865168539326	0.6422108993320429	0.0581992308487094	0.4836175192243397	0.3252232998184884	0.0195999324580045	0.208861947860166	0.0011407009937425
Mast cell	ADGRE5	CD55	Fibroblast	0.3707865168539326	0.6422108993320429	0.0581992308487094	0.4013944223107569	0.5022886421380913	0.0302709660280304	0.3225752405917743	0.0017617469398787
Mast cell	ADGRE5	CD55	Gamma_delta_T	0.3707865168539326	0.6422108993320429	0.0581992308487094	0.3394495412844037	0.3148315863011059	0.018973664650079	0.2021882761765669	0.0011042526890159
Mast cell	ADGRE5	CD55	M1_Macrophage	0.3707865168539326	0.6422108993320429	0.0581992308487094	0.6382823871906841	0.9503454781985512	0.0572735938503098	0.6103222242300319	0.0033332791100294
Mast cell	ADGRE5	CD55	M2_Macrophage	0.3707865168539326	0.6422108993320429	0.0581992308487094	0.4324853228962818	0.529525485410011	0.0319124237243173	0.3400670382043997	0.0018572785152733
Mast cell	ADGRE5	CD55	Mast cell	0.3707865168539326	0.6422108993320429	0.0581992308487094	0.2883895131086142	0.5280871680303829	0.0318257419782382	0.3391433351065039	0.0018522337043229
Mast cell	ADGRE5	CD55	NK cell	0.3707865168539326	0.6422108993320429	0.0581992308487094	0.430327868852459	0.7102135084765311	0.0428017820515057	0.4561068559964785	0.0024910307943517
Mast cell	ADGRE5	CD55	Neutrophils	0.3707865168539326	0.6422108993320429	0.0581992308487094	0.8611111111111112	2.463472478060678	0.1484638222694694	1.582068875615084	0.0086404802649426
Mast cell	ADGRE5	CD55	Plasma cell	0.3707865168539326	0.6422108993320429	0.0581992308487094	0.4266666666666667	0.5402129682554573	0.0325565163893685	0.3469306561741696	0.0018947642129746
Mast cell	ADGRE5	CD55	monocytes	0.3707865168539326	0.6422108993320429	0.0581992308487094	0.7939068100358423	1.676524421945627	0.1010375500545899	1.076682256769834	0.0058803077000151
NK cell	ADGRE5	CD55	B cell	0.6263661202185792	1.23403063636526	0.111831851429025	0.6582768635043562	1.345793958823901	0.0811057224684106	1.660750975423981	0.009070203105131
NK cell	ADGRE5	CD55	BGN+ cells	0.6263661202185792	1.23403063636526	0.111831851429025	0.7665271966527196	1.052710632134403	0.0634427401086366	1.299077171281292	0.0070949190860793
NK cell	ADGRE5	CD55	BGN- cells	0.6263661202185792	1.23403063636526	0.111831851429025	0.6344713796167026	0.9857875265851054	0.0594095470705665	1.216492008752754	0.0066438796414612
NK cell	ADGRE5	CD55	CD4+Tcm	0.6263661202185792	1.23403063636526	0.111831851429025	0.5557446808510639	0.9033357353430956	0.0544405010634482	1.114743972336921	0.0060881820266492
NK cell	ADGRE5	CD55	CD4+Tem	0.6263661202185792	1.23403063636526	0.111831851429025	0.2279344858962693	0.3636498386779226	0.0219157492111712	0.448755041837841	0.0024508788097394
NK cell	ADGRE5	CD55	CD8+Tcm	0.6263661202185792	1.23403063636526	0.111831851429025	0.4340388518411133	0.7114086214358025	0.0428738068212393	0.8779000338261559	0.0047946571946295
NK cell	ADGRE5	CD55	CD8+Tem	0.6263661202185792	1.23403063636526	0.111831851429025	0.2418387741505663	0.3903724107224024	0.0235262137980205	0.4817315144232069	0.0026309800461477
NK cell	ADGRE5	CD55	DCs	0.6263661202185792	1.23403063636526	0.111831851429025	0.5761904761904761	0.8147636902654205	0.0491026113668654	1.005443355185545	0.0054912359391564
NK cell	ADGRE5	CD55	Endothelial cell	0.6263661202185792	1.23403063636526	0.111831851429025	0.443728309370352	0.5365692944744377	0.0323369264643943	0.662142947914349	0.0036162983560374
NK cell	ADGRE5	CD55	FC	0.6263661202185792	1.23403063636526	0.111831851429025	0.4836175192243397	0.3252232998184884	0.0195999324580045	0.401335515635819	0.0021918967346624
NK cell	ADGRE5	CD55	Fibroblast	0.6263661202185792	1.23403063636526	0.111831851429025	0.4013944223107569	0.5022886421380913	0.0302709660280304	0.6198395726967113	0.0033852581754597
NK cell	ADGRE5	CD55	Gamma_delta_T	0.6263661202185792	1.23403063636526	0.111831851429025	0.3394495412844037	0.3148315863011059	0.018973664650079	0.3885118227910381	0.0021218600462117
NK cell	ADGRE5	CD55	M1_Macrophage	0.6263661202185792	1.23403063636526	0.111831851429025	0.6382823871906841	0.9503454781985512	0.0572735938503098	1.172755435228206	0.0064050120382741
NK cell	ADGRE5	CD55	M2_Macrophage	0.6263661202185792	1.23403063636526	0.111831851429025	0.4324853228962818	0.529525485410011	0.0319124237243173	0.6534506717321392	0.0035688254286779
NK cell	ADGRE5	CD55	Mast cell	0.6263661202185792	1.23403063636526	0.111831851429025	0.2883895131086142	0.5280871680303829	0.0318257419782382	0.6516757440208615	0.0035591316485288
NK cell	ADGRE5	CD55	NK cell	0.6263661202185792	1.23403063636526	0.111831851429025	0.430327868852459	0.7102135084765311	0.0428017820515057	0.8764252278204978	0.0047866025312815
NK cell	ADGRE5	CD55	Neutrophils	0.6263661202185792	1.23403063636526	0.111831851429025	0.8611111111111112	2.463472478060678	0.1484638222694694	3.040000509769523	0.0166029841146244
NK cell	ADGRE5	CD55	Plasma cell	0.6263661202185792	1.23403063636526	0.111831851429025	0.4266666666666667	0.5402129682554573	0.0325565163893685	0.6666393529890481	0.0036408555039024
NK cell	ADGRE5	CD55	monocytes	0.6263661202185792	1.23403063636526	0.111831851429025	0.7939068100358423	1.676524421945627	0.1010375500545899	2.068882499295462	0.0112992162864575
Neutrophils	ADGRE5	CD55	B cell	0.4027777777777778	0.9436247688359166	0.0855143315274802	0.6582768635043562	1.345793958823901	0.0811057224684106	1.269924513295976	0.0069357016399394
Neutrophils	ADGRE5	CD55	BGN+ cells	0.4027777777777778	0.9436247688359166	0.0855143315274802	0.7665271966527196	1.052710632134403	0.0634427401086366	0.9933638268989372	0.0054252635106617
Neutrophils	ADGRE5	CD55	BGN- cells	0.4027777777777778	0.9436247688359166	0.0855143315274802	0.6344713796167026	0.9857875265851054	0.0594095470705665	0.9302135268952	0.0050803677040898
Neutrophils	ADGRE5	CD55	CD4+Tcm	0.4027777777777778	0.9436247688359166	0.0855143315274802	0.5557446808510639	0.9033357353430956	0.0544405010634482	0.8524099744443514	0.0046554430564618
Neutrophils	ADGRE5	CD55	CD4+Tem	0.4027777777777778	0.9436247688359166	0.0855143315274802	0.2279344858962693	0.3636498386779226	0.0219157492111712	0.3431489949596731	0.0018741106437172
Neutrophils	ADGRE5	CD55	CD8+Tcm	0.4027777777777778	0.9436247688359166	0.0855143315274802	0.4340388518411133	0.7114086214358025	0.0428738068212393	0.6713027959502372	0.0036663249303566
Neutrophils	ADGRE5	CD55	CD8+Tem	0.4027777777777778	0.9436247688359166	0.0855143315274802	0.2418387741505663	0.3903724107224024	0.0235262137980205	0.3683650758278464	0.0020118284463103
Neutrophils	ADGRE5	CD55	DCs	0.4027777777777778	0.9436247688359166	0.0855143315274802	0.5761904761904761	0.8147636902654205	0.0491026113668654	0.7688311988826058	0.0041989769872911
Neutrophils	ADGRE5	CD55	Endothelial cell	0.4027777777777778	0.9436247688359166	0.0855143315274802	0.443728309370352	0.5365692944744377	0.0323369264643943	0.5063200764628921	0.0027652706502559
Neutrophils	ADGRE5	CD55	FC	0.4027777777777778	0.9436247688359166	0.0855143315274802	0.4836175192243397	0.3252232998184884	0.0195999324580045	0.3068887611112751	0.00167607512213
Neutrophils	ADGRE5	CD55	Fibroblast	0.4027777777777778	0.9436247688359166	0.0855143315274802	0.4013944223107569	0.5022886421380913	0.0302709660280304	0.4739720038264629	0.002588601424578
Neutrophils	ADGRE5	CD55	Gamma_delta_T	0.4027777777777778	0.9436247688359166	0.0855143315274802	0.3394495412844037	0.3148315863011059	0.018973664650079	0.297082882845626	0.001622520249178
Neutrophils	ADGRE5	CD55	M1_Macrophage	0.4027777777777778	0.9436247688359166	0.0855143315274802	0.6382823871906841	0.9503454781985512	0.0572735938503098	0.8967695321793665	0.0048977130922856
Neutrophils	ADGRE5	CD55	M2_Macrophage	0.4027777777777778	0.9436247688359166	0.0855143315274802	0.4324853228962818	0.529525485410011	0.0319124237243173	0.4996733637627482	0.0027289695822066
Neutrophils	ADGRE5	CD55	Mast cell	0.4027777777777778	0.9436247688359166	0.0855143315274802	0.2883895131086142	0.5280871680303829	0.0318257419782382	0.4983161318578839	0.0027215570506351
Neutrophils	ADGRE5	CD55	NK cell	0.4027777777777778	0.9436247688359166	0.0855143315274802	0.430327868852459	0.7102135084765311	0.0428017820515057	0.6701750577603119	0.0036601657803194
Neutrophils	ADGRE5	CD55	Neutrophils	0.4027777777777778	0.9436247688359166	0.0855143315274802	0.8611111111111112	2.463472478060678	0.1484638222694694	2.32459364764365	0.0126957845173883
Neutrophils	ADGRE5	CD55	Plasma cell	0.4027777777777778	0.9436247688359166	0.0855143315274802	0.4266666666666667	0.5402129682554573	0.0325565163893685	0.5097583372922202	0.0027840487359003
Neutrophils	ADGRE5	CD55	monocytes	0.4027777777777778	0.9436247688359166	0.0855143315274802	0.7939068100358423	1.676524421945627	0.1010375500545899	1.582009970106211	0.0086401585520925
Tregs	ADGRE5	CD55	B cell	0.3070077864293659	0.4353955926040149	0.0394569581905683	0.6582768635043562	1.345793958823901	0.0811057224684106	0.5859527582250356	0.0032001851004519
Tregs	ADGRE5	CD55	BGN+ cells	0.3070077864293659	0.4353955926040149	0.0394569581905683	0.7665271966527196	1.052710632134403	0.0634427401086366	0.4583455695187054	0.0025032575439615
Tregs	ADGRE5	CD55	BGN- cells	0.3070077864293659	0.4353955926040149	0.0394569581905683	0.6344713796167026	0.9857875265851054	0.0594095470705665	0.4292075443191681	0.0023441200148839
Tregs	ADGRE5	CD55	CD4+Tcm	0.3070077864293659	0.4353955926040149	0.0394569581905683	0.5557446808510639	0.9033357353430956	0.0544405010634482	0.3933083978100907	0.002148056574334
Tregs	ADGRE5	CD55	CD4+Tem	0.3070077864293659	0.4353955926040149	0.0394569581905683	0.2279344858962693	0.3636498386779226	0.0219157492111712	0.1583315370115286	0.0008647288003401
Tregs	ADGRE5	CD55	CD8+Tcm	0.3070077864293659	0.4353955926040149	0.0394569581905683	0.4340388518411133	0.7114086214358025	0.0428738068212393	0.3097441783136466	0.0016916700032161
Tregs	ADGRE5	CD55	CD8+Tem	0.3070077864293659	0.4353955926040149	0.0394569581905683	0.2418387741505663	0.3903724107224024	0.0235262137980205	0.1699664271027383	0.0009282728342108
Tregs	ADGRE5	CD55	DCs	0.3070077864293659	0.4353955926040149	0.0394569581905683	0.5761904761904761	0.8147636902654205	0.0491026113668654	0.3547445197553468	0.0019374396837501
Tregs	ADGRE5	CD55	Endothelial cell	0.3070077864293659	0.4353955926040149	0.0394569581905683	0.443728309370352	0.5365692944744377	0.0323369264643943	0.233619905940816	0.001275916755517
Tregs	ADGRE5	CD55	FC	0.3070077864293659	0.4353955926040149	0.0394569581905683	0.4836175192243397	0.3252232998184884	0.0195999324580045	0.141600791353104	0.0007733537155334
Tregs	ADGRE5	CD55	Fibroblast	0.3070077864293659	0.4353955926040149	0.0394569581905683	0.4013944223107569	0.5022886421380913	0.0302709660280304	0.2186942610019803	0.0011944002409561
Tregs	ADGRE5	CD55	Gamma_delta_T	0.3070077864293659	0.4353955926040149	0.0394569581905683	0.3394495412844037	0.3148315863011059	0.018973664650079	0.1370762850880321	0.00074864309282
Tregs	ADGRE5	CD55	M1_Macrophage	0.3070077864293659	0.4353955926040149	0.0394569581905683	0.6382823871906841	0.9503454781985512	0.0572735938503098	0.4137762326588041	0.0022598417979752
Tregs	ADGRE5	CD55	M2_Macrophage	0.3070077864293659	0.4353955926040149	0.0394569581905683	0.4324853228962818	0.529525485410011	0.0319124237243173	0.2305530625190204	0.00125916716865
Tregs	ADGRE5	CD55	Mast cell	0.3070077864293659	0.4353955926040149	0.0394569581905683	0.2883895131086142	0.5280871680303829	0.0318257419782382	0.2299268254711646	0.0012557469706191
Tregs	ADGRE5	CD55	NK cell	0.3070077864293659	0.4353955926040149	0.0394569581905683	0.430327868852459	0.7102135084765311	0.0428017820515057	0.3092238313985158	0.001688828124888
Tregs	ADGRE5	CD55	Neutrophils	0.3070077864293659	0.4353955926040149	0.0394569581905683	0.8611111111111112	2.463472478060678	0.1484638222694694	1.07258505944891	0.0058579308280984
Tregs	ADGRE5	CD55	Plasma cell	0.3070077864293659	0.4353955926040149	0.0394569581905683	0.4266666666666667	0.5402129682554573	0.0325565163893685	0.2352063454459587	0.0012845811060058
Tregs	ADGRE5	CD55	monocytes	0.3070077864293659	0.4353955926040149	0.0394569581905683	0.7939068100358423	1.676524421945627	0.1010375500545899	0.7299513442081197	0.0039866343881814
monocytes	ADGRE5	CD55	B cell	0.6899641577060932	1.183440947768261	0.1072472500647638	0.6582768635043562	1.345793958823901	0.0811057224684106	1.592667678131356	0.0086983656992529
monocytes	ADGRE5	CD55	BGN+ cells	0.6899641577060932	1.183440947768261	0.1072472500647638	0.7665271966527196	1.052710632134403	0.0634427401086366	1.245820868218862	0.0068040594132247
monocytes	ADGRE5	CD55	BGN- cells	0.6899641577060932	1.183440947768261	0.1072472500647638	0.6344713796167026	0.9857875265851054	0.0594095470705665	1.166621324760007	0.0063715105509114
monocytes	ADGRE5	CD55	CD4+Tcm	0.6899641577060932	1.183440947768261	0.1072472500647638	0.5557446808510639	0.9033357353430956	0.0544405010634482	1.069044498787372	0.0058385940312026
monocytes	ADGRE5	CD55	CD4+Tem	0.6899641577060932	1.183440947768261	0.1072472500647638	0.2279344858962693	0.3636498386779226	0.0219157492111712	0.4303581097407758	0.0023504038360071
monocytes	ADGRE5	CD55	CD8+Tcm	0.6899641577060932	1.183440947768261	0.1072472500647638	0.4340388518411133	0.7114086214358025	0.0428738068212393	0.8419100932024979	0.0045980978813858
monocytes	ADGRE5	CD55	CD8+Tem	0.6899641577060932	1.183440947768261	0.1072472500647638	0.2418387741505663	0.3903724107224024	0.0235262137980205	0.4619826957279006	0.0025231217342734
monocytes	ADGRE5	CD55	DCs	0.6899641577060932	1.183440947768261	0.1072472500647638	0.5761904761904761	0.8147636902654205	0.0491026113668654	0.9642247138148748	0.0052661200400951
monocytes	ADGRE5	CD55	Endothelial cell	0.6899641577060932	1.183440947768261	0.1072472500647638	0.443728309370352	0.5365692944744377	0.0323369264643943	0.6349980743961754	0.0034680464388527
monocytes	ADGRE5	CD55	FC	0.6899641577060932	1.183440947768261	0.1072472500647638	0.4836175192243397	0.3252232998184884	0.0195999324580045	0.384882570173513	0.002102038857576
monocytes	ADGRE5	CD55	Fibroblast	0.6899641577060932	1.183440947768261	0.1072472500647638	0.4013944223107569	0.5022886421380913	0.0302709660280304	0.5944289467051355	0.0032464778633101
monocytes	ADGRE5	CD55	Gamma_delta_T	0.6899641577060932	1.183440947768261	0.1072472500647638	0.3394495412844037	0.3148315863011059	0.018973664650079	0.3725845908795657	0.0020348733573719
monocytes	ADGRE5	CD55	M1_Macrophage	0.6899641577060932	1.183440947768261	0.1072472500647638	0.6382823871906841	0.9503454781985512	0.0572735938503098	1.124677753426574	0.0061424354417718
monocytes	ADGRE5	CD55	M2_Macrophage	0.6899641577060932	1.183440947768261	0.1072472500647638	0.4324853228962818	0.529525485410011	0.0319124237243173	0.6266621423210716	0.0034225196873345
monocytes	ADGRE5	CD55	Mast cell	0.6899641577060932	1.183440947768261	0.1072472500647638	0.2883895131086142	0.5280871680303829	0.0318257419782382	0.624959978638133	0.0034132233084367
monocytes	ADGRE5	CD55	NK cell	0.6899641577060932	1.183440947768261	0.1072472500647638	0.430327868852459	0.7102135084765311	0.0428017820515057	0.8404957475892875	0.0045903734228953
monocytes	ADGRE5	CD55	Neutrophils	0.6899641577060932	1.183440947768261	0.1072472500647638	0.8611111111111112	2.463472478060678	0.1484638222694694	2.915374204237154	0.0159223366725044
monocytes	ADGRE5	CD55	Plasma cell	0.6899641577060932	1.183440947768261	0.1072472500647638	0.4266666666666667	0.5402129682554573	0.0325565163893685	0.6393101471489436	0.0034915968544481
monocytes	ADGRE5	CD55	monocytes	0.6899641577060932	1.183440947768261	0.1072472500647638	0.7939068100358423	1.676524421945627	0.1010375500545899	1.984067650863967	0.0108359993966357
BGN+ cells	ADM	CALCRL	Endothelial cell	0.3598326359832636	0.3007705860731645	0.0722469620917817	0.8919186911254338	1.855654019992403	0.6497534273642839	0.5581261471421389	0.0469427112357926
BGN- cells	ADM	CALCRL	Endothelial cell	0.204467572026907	0.1935326691807385	0.046487748673738	0.8919186911254338	1.855654019992403	0.6497534273642839	0.3591296755650973	0.0302055740312107
Endothelial cell	ADM	CALCRL	Endothelial cell	0.432077342588002	0.5476939403814821	0.1315594848061839	0.8919186911254338	1.855654019992403	0.6497534273642839	1.016330462194377	0.0854812261550974
M1_Macrophage	ADM	CALCRL	Endothelial cell	0.3205967976710335	0.4115811162952469	0.0988643394119748	0.8919186911254338	1.855654019992403	0.6497534273642839	0.7637521530062357	0.0642374433770364
M2_Macrophage	ADM	CALCRL	Endothelial cell	0.3068493150684932	0.3788533848274948	0.0910029351251689	0.8919186911254338	1.855654019992403	0.6497534273642839	0.7030208065428696	0.059129468997788
Neutrophils	ADM	CALCRL	Endothelial cell	0.25	0.6267884787267278	0.1505584839706364	0.8919186911254338	1.855654019992403	0.6497534273642839	1.163102560234175	0.0978258909786916
monocytes	ADM	CALCRL	Endothelial cell	0.4372759856630825	0.6664603054310524	0.1600879030452858	0.8919186911254338	1.855654019992403	0.6497534273642839	1.236719744938497	0.1040176636832356
BGN+ cells	ADM	RAMP2	Endothelial cell	0.3598326359832636	0.3007705860731645	0.0722469620917817	0.9043133366385722	1.935782313084088	0.6854050353662744	0.5822263808163671	0.0495184316076235
BGN- cells	ADM	RAMP2	Endothelial cell	0.204467572026907	0.1935326691807385	0.046487748673738	0.9043133366385722	1.935782313084088	0.6854050353662744	0.3746371180040275	0.0318629370238218
Endothelial cell	ADM	RAMP2	Endothelial cell	0.432077342588002	0.5476939403814821	0.1315594848061839	0.9043133366385722	1.935782313084088	0.6854050353662744	1.060216242773804	0.0901715333363513
M1_Macrophage	ADM	RAMP2	Endothelial cell	0.3205967976710335	0.4115811162952469	0.0988643394119748	0.9043133366385722	1.935782313084088	0.6854050353662744	0.7967314453237438	0.0677621160511279
M2_Macrophage	ADM	RAMP2	Endothelial cell	0.3068493150684932	0.3788533848274948	0.0910029351251689	0.9043133366385722	1.935782313084088	0.6854050353662744	0.7333776816011038	0.0623738699679011
Neutrophils	ADM	RAMP2	Endothelial cell	0.25	0.6267884787267278	0.1505584839706364	0.9043133366385722	1.935782313084088	0.6854050353662744	1.213326051164082	0.1031935430305867
monocytes	ADM	RAMP2	Endothelial cell	0.4372759856630825	0.6664603054310524	0.1600879030452858	0.9043133366385722	1.935782313084088	0.6854050353662744	1.29012207162605	0.1097250548484668
BGN+ cells	ADM	RAMP3	Endothelial cell	0.3598326359832636	0.3007705860731645	0.0722469620917817	0.7062469013386217	1.263633974232656	0.7435701855845567	0.3800639310119181	0.0537206870105065
BGN- cells	ADM	RAMP3	Endothelial cell	0.204467572026907	0.1935326691807385	0.046487748673738	0.7062469013386217	1.263633974232656	0.7435701855845567	0.2445544559007105	0.0345669039087396
Endothelial cell	ADM	RAMP3	Endothelial cell	0.432077342588002	0.5476939403814821	0.1315594848061839	0.7062469013386217	1.263633974232656	0.7435701855845567	0.6920846705473956	0.0978237105327428
M1_Macrophage	ADM	RAMP3	Endothelial cell	0.3205967976710335	0.4115811162952469	0.0988643394119748	0.7062469013386217	1.263633974232656	0.7435701855845567	0.5200878817032758	0.0735125752042567
M2_Macrophage	ADM	RAMP3	Endothelial cell	0.3068493150684932	0.3788533848274948	0.0910029351251689	0.7062469013386217	1.263633974232656	0.7435701855845567	0.4787320083210611	0.0676670693597612
Neutrophils	ADM	RAMP3	Endothelial cell	0.25	0.6267884787267278	0.1505584839706364	0.7062469013386217	1.263633974232656	0.7435701855845567	0.7920312163766957	0.1119507998673756
monocytes	ADM	RAMP3	Endothelial cell	0.4372759856630825	0.6664603054310524	0.1600879030452858	0.7062469013386217	1.263633974232656	0.7435701855845567	0.8421618844201506	0.1190365917772256
FC	ADM2	CALCRL	Endothelial cell	0.2054496823804748	0.1042041294470573	0.352790257849322	0.8919186911254338	1.855654019992403	0.6497534273642839	0.1933668117082407	0.2292266791783264
FC	ADM2	RAMP1	BGN+ cells	0.2054496823804748	0.1042041294470573	0.352790257849322	0.2376569037656904	0.1324581491405138	0.1547632386488655	0.0138026861193557	0.0545989628685294
FC	ADM2	RAMP2	Endothelial cell	0.2054496823804748	0.1042041294470573	0.352790257849322	0.9043133366385722	1.935782313084088	0.6854050353662744	0.2017165107339383	0.2418042191580916
FC	ADM2	RAMP3	Endothelial cell	0.2054496823804748	0.1042041294470573	0.352790257849322	0.7062469013386217	1.263633974232656	0.7435701855845567	0.1316758782246392	0.262324317501444
BGN+ cells	AFDN	EPHB6	BGN+ cells	0.6928870292887029	0.6458745078672744	0.1157967718340864	0.2686192468619247	0.1603391853030921	0.1008502414896576	0.1035589923994743	0.0116781324031903
BGN+ cells	AFDN	EPHB6	FC	0.6928870292887029	0.6458745078672744	0.1157967718340864	0.3976930792377131	0.2268071556025085	0.1426573072007134	0.1464889600055465	0.0165192556523861
BGN- cells	AFDN	EPHB6	BGN+ cells	0.537250920167534	0.6100523344664632	0.1093743291004474	0.2686192468619247	0.1603391853030921	0.1008502414896576	0.0978152943006021	0.0110304275025494
BGN- cells	AFDN	EPHB6	FC	0.537250920167534	0.6100523344664632	0.1093743291004474	0.3976930792377131	0.2268071556025085	0.1426573072007134	0.1383642347490087	0.0156030472663544
DCs	AFDN	EPHB6	BGN+ cells	0.4142857142857143	0.4584219685089187	0.0821890064471604	0.2686192468619247	0.1603391853030921	0.1008502414896576	0.0735030049557597	0.0082887811479911
DCs	AFDN	EPHB6	FC	0.4142857142857143	0.4584219685089187	0.0821890064471604	0.3976930792377131	0.2268071556025085	0.1426573072007134	0.1039733827432106	0.0117248623412539
Endothelial cell	AFDN	EPHB6	BGN+ cells	0.5803173029251364	0.6771113067556196	0.1213971174579521	0.2686192468619247	0.1603391853030921	0.1008502414896576	0.1085674752847081	0.0122429286117828
Endothelial cell	AFDN	EPHB6	FC	0.5803173029251364	0.6771113067556196	0.1213971174579521	0.3976930792377131	0.2268071556025085	0.1426573072007134	0.1535736895115397	0.0173181858784801
FC	AFDN	EPHB6	BGN+ cells	0.6912403878301572	0.6050242182632146	0.108472854250998	0.2686192468619247	0.1603391853030921	0.1008502414896576	0.097009090244964	0.0109395135462855
FC	AFDN	EPHB6	FC	0.6912403878301572	0.6050242182632146	0.108472854250998	0.3976930792377131	0.2268071556025085	0.1426573072007134	0.137223822014911	0.0154744452918228
M1_Macrophage	AFDN	EPHB6	BGN+ cells	0.2776564774381368	0.2852023931952543	0.0511330235968268	0.2686192468619247	0.1603391853030921	0.1008502414896576	0.0457291193714192	0.0051567777778363
M1_Macrophage	AFDN	EPHB6	FC	0.2776564774381368	0.2852023931952543	0.0511330235968268	0.3976930792377131	0.2268071556025085	0.1426573072007134	0.0646859435716438	0.0072944994553538
M2_Macrophage	AFDN	EPHB6	BGN+ cells	0.2665362035225049	0.2510677642544521	0.0450131353043606	0.2686192468619247	0.1603391853030921	0.1008502414896576	0.0402560007764276	0.0045395855656514
M2_Macrophage	AFDN	EPHB6	FC	0.2665362035225049	0.2510677642544521	0.0450131353043606	0.3976930792377131	0.2268071556025085	0.1426573072007134	0.0569439654740334	0.0064214526711814
BGN+ cells	AFDN	F11R	BGN+ cells	0.6928870292887029	0.6458745078672744	0.1157967718340864	0.5682008368200837	0.4457519521305575	0.13567585782332	0.2878998227132006	0.0157108263517609
BGN+ cells	AFDN	F11R	BGN- cells	0.6928870292887029	0.6458745078672744	0.1157967718340864	0.4383805051402462	0.4257620456179155	0.1295914252124308	0.2749888516820352	0.0150062686969779
BGN+ cells	AFDN	F11R	DCs	0.6928870292887029	0.6458745078672744	0.1157967718340864	0.3285714285714286	0.3270362021243997	0.0995417228133925	0.2112243461018792	0.0115266101645942
BGN+ cells	AFDN	F11R	Endothelial cell	0.6928870292887029	0.6458745078672744	0.1157967718340864	0.2662369856222112	0.2384458049997564	0.0725769993447803	0.1540060669572337	0.0084041822335301
BGN+ cells	AFDN	F11R	FC	0.6928870292887029	0.6458745078672744	0.1157967718340864	0.5474757606151789	0.3743689408241898	0.1139486365588654	0.2417953554156164	0.0131948842684121
BGN- cells	AFDN	F11R	BGN+ cells	0.537250920167534	0.6100523344664632	0.1093743291004474	0.5682008368200837	0.4457519521305575	0.13567585782332	0.2719320189902297	0.0148394559245533
BGN- cells	AFDN	F11R	BGN- cells	0.537250920167534	0.6100523344664632	0.1093743291004474	0.4383805051402462	0.4257620456179155	0.1295914252124308	0.2597371298564262	0.0141739751897804
BGN- cells	AFDN	F11R	DCs	0.537250920167534	0.6100523344664632	0.1093743291004474	0.3285714285714286	0.3270362021243997	0.0995417228133925	0.1995091985610362	0.0108873091502175
BGN- cells	AFDN	F11R	Endothelial cell	0.537250920167534	0.6100523344664632	0.1093743291004474	0.2662369856222112	0.2384458049997564	0.0725769993447803	0.1454644199838365	0.0079380606114589
BGN- cells	AFDN	F11R	FC	0.537250920167534	0.6100523344664632	0.1093743291004474	0.5474757606151789	0.3743689408241898	0.1139486365588654	0.2283846463015342	0.0124630556755366
DCs	AFDN	F11R	BGN+ cells	0.4142857142857143	0.4584219685089187	0.0821890064471604	0.5682008368200837	0.4457519521305575	0.13567585782332	0.2043424873623834	0.0111510639533648
DCs	AFDN	F11R	BGN- cells	0.4142857142857143	0.4584219685089187	0.0821890064471604	0.4383805051402462	0.4257620456179155	0.1295914252124308	0.1951786750685489	0.0106509904822811
DCs	AFDN	F11R	DCs	0.4142857142857143	0.4584219685089187	0.0821890064471604	0.3285714285714286	0.3270362021243997	0.0995417228133925	0.1499205795515479	0.0081812352980713
DCs	AFDN	F11R	Endothelial cell	0.4142857142857143	0.4584219685089187	0.0821890064471604	0.2662369856222112	0.2384458049997564	0.0725769993447803	0.1093087953106821	0.0059650314670637
DCs	AFDN	F11R	FC	0.4142857142857143	0.4584219685089187	0.0821890064471604	0.5474757606151789	0.3743689408241898	0.1139486365588654	0.171618946801224	0.0093653252247817
Endothelial cell	AFDN	F11R	BGN+ cells	0.5803173029251364	0.6771113067556196	0.1213971174579521	0.5682008368200837	0.4457519521305575	0.13567585782332	0.3018236867959901	0.0164706580483859
Endothelial cell	AFDN	F11R	BGN- cells	0.5803173029251364	0.6771113067556196	0.1213971174579521	0.4383805051402462	0.4257620456179155	0.1295914252124308	0.2882882950752925	0.0157320254680568
Endothelial cell	AFDN	F11R	DCs	0.5803173029251364	0.6771113067556196	0.1213971174579521	0.3285714285714286	0.3270362021243997	0.0995417228133925	0.2214399101768472	0.0120840782163443
Endothelial cell	AFDN	F11R	Endothelial cell	0.5803173029251364	0.6771113067556196	0.1213971174579521	0.2662369856222112	0.2384458049997564	0.0725769993447803	0.1614543506137807	0.008810638514204
Endothelial cell	AFDN	F11R	FC	0.5803173029251364	0.6771113067556196	0.1213971174579521	0.5474757606151789	0.3743689408241898	0.1139486365588654	0.2534894427301844	0.01383303601651
FC	AFDN	F11R	BGN+ cells	0.6912403878301572	0.6050242182632146	0.108472854250998	0.5682008368200837	0.4457519521305575	0.13567585782332	0.2696907263770924	0.0147171475510481
FC	AFDN	F11R	BGN- cells	0.6912403878301572	0.6050242182632146	0.108472854250998	0.4383805051402462	0.4257620456179155	0.1295914252124308	0.2575963488161265	0.0140571517792471
FC	AFDN	F11R	DCs	0.6912403878301572	0.6050242182632146	0.108472854250998	0.3285714285714286	0.3270362021243997	0.0995417228133925	0.1978648225340856	0.0107975747906303
FC	AFDN	F11R	Endothelial cell	0.6912403878301572	0.6050242182632146	0.108472854250998	0.2662369856222112	0.2384458049997564	0.0725769993447803	0.1442654867681205	0.0078726342719011
FC	AFDN	F11R	FC	0.6912403878301572	0.6050242182632146	0.108472854250998	0.5474757606151789	0.3743689408241898	0.1139486365588654	0.2265022757641831	0.0123603338455497
M1_Macrophage	AFDN	F11R	BGN+ cells	0.2776564774381368	0.2852023931952543	0.0511330235968268	0.5682008368200837	0.4457519521305575	0.13567585782332	0.1271295235190914	0.0069375168395995
M1_Macrophage	AFDN	F11R	BGN- cells	0.2776564774381368	0.2852023931952543	0.0511330235968268	0.4383805051402462	0.4257620456179155	0.1295914252124308	0.1214283543419366	0.0066264014033336
M1_Macrophage	AFDN	F11R	DCs	0.2776564774381368	0.2852023931952543	0.0511330235968268	0.3285714285714286	0.3270362021243997	0.0995417228133925	0.0932715075073657	0.0050898692614859
M1_Macrophage	AFDN	F11R	Endothelial cell	0.2776564774381368	0.2852023931952543	0.0511330235968268	0.2662369856222112	0.2384458049997564	0.0725769993447803	0.0680053142332994	0.0037110814200835
M1_Macrophage	AFDN	F11R	FC	0.2776564774381368	0.2852023931952543	0.0511330235968268	0.5474757606151789	0.3743689408241898	0.1139486365588654	0.1067709178610315	0.0058265383219907
M2_Macrophage	AFDN	F11R	BGN+ cells	0.2665362035225049	0.2510677642544521	0.0450131353043606	0.5682008368200837	0.4457519521305575	0.13567585782332	0.1119139460334766	0.0061071957457363
M2_Macrophage	AFDN	F11R	BGN- cells	0.2665362035225049	0.2510677642544521	0.0450131353043606	0.4383805051402462	0.4257620456179155	0.1295914252124308	0.1068951248976921	0.005833316357372
M2_Macrophage	AFDN	F11R	DCs	0.2665362035225049	0.2510677642544521	0.0450131353043606	0.3285714285714286	0.3270362021243997	0.0995417228133925	0.0821082480976401	0.0044806850374284
M2_Macrophage	AFDN	F11R	Endothelial cell	0.2665362035225049	0.2510677642544521	0.0450131353043606	0.2662369856222112	0.2384458049997564	0.0725769993447803	0.0598660551571419	0.003266918291491
M2_Macrophage	AFDN	F11R	FC	0.2665362035225049	0.2510677642544521	0.0450131353043606	0.5474757606151789	0.3743689408241898	0.1139486365588654	0.0939919729790366	0.0051291853951716
BGN+ cells	AFDN	NECTIN2	BGN+ cells	0.6928870292887029	0.6458745078672744	0.1157967718340864	0.502928870292887	0.3579092215262951	0.108821700607637	0.2311644423144552	0.0126012016358598
BGN+ cells	AFDN	NECTIN2	BGN- cells	0.6928870292887029	0.6458745078672744	0.1157967718340864	0.3351948216778779	0.2929549085214168	0.0890724503009574	0.1892121073685725	0.0103143022042029
BGN+ cells	AFDN	NECTIN2	DCs	0.6928870292887029	0.6458745078672744	0.1157967718340864	0.3238095238095238	0.3404013094123192	0.103498449191518	0.2198565281940575	0.0119847863062119
BGN+ cells	AFDN	NECTIN2	Endothelial cell	0.6928870292887029	0.6458745078672744	0.1157967718340864	0.5151214675260287	0.5603939208187392	0.1703868350013896	0.3619441478206155	0.019730245456188
BGN+ cells	AFDN	NECTIN2	FC	0.6928870292887029	0.6458745078672744	0.1157967718340864	0.4475091942494149	0.2687195694111795	0.0817037359506203	0.1735591196477514	0.0094610288698664
BGN+ cells	AFDN	NECTIN2	Fibroblast	0.6928870292887029	0.6458745078672744	0.1157967718340864	0.2156374501992032	0.191652501513934	0.0582716227637676	0.1237834650968442	0.0067476658055779
BGN- cells	AFDN	NECTIN2	BGN+ cells	0.537250920167534	0.6100523344664632	0.1093743291004474	0.502928870292887	0.3579092215262951	0.108821700607637	0.2183433561191909	0.01190230049553
BGN- cells	AFDN	NECTIN2	BGN- cells	0.537250920167534	0.6100523344664632	0.1093743291004474	0.3351948216778779	0.2929549085214168	0.0890724503009574	0.1787178258368995	0.0097422394930001
BGN- cells	AFDN	NECTIN2	DCs	0.537250920167534	0.6100523344664632	0.1093743291004474	0.3238095238095238	0.3404013094123192	0.103498449191518	0.2076626134624262	0.011320073443259
BGN- cells	AFDN	NECTIN2	Endothelial cell	0.537250920167534	0.6100523344664632	0.1093743291004474	0.5151214675260287	0.5603939208187392	0.1703868350013896	0.3418696196162862	0.0186359457658256
BGN- cells	AFDN	NECTIN2	FC	0.537250920167534	0.6100523344664632	0.1093743291004474	0.4475091942494149	0.2687195694111795	0.0817037359506203	0.1639330006361129	0.0089362913045992
BGN- cells	AFDN	NECTIN2	Fibroblast	0.537250920167534	0.6100523344664632	0.1093743291004474	0.2156374501992032	0.191652501513934	0.0582716227637676	0.1169180559549128	0.0063734196453814
DCs	AFDN	NECTIN2	BGN+ cells	0.4142857142857143	0.4584219685089187	0.0821890064471604	0.502928870292887	0.3579092215262951	0.108821700607637	0.1640734498795789	0.008943947452832
DCs	AFDN	NECTIN2	BGN- cells	0.4142857142857143	0.4584219685089187	0.0821890064471604	0.3351948216778779	0.2929549085214168	0.0890724503009574	0.1342969658487381	0.0073207761920497
DCs	AFDN	NECTIN2	DCs	0.4142857142857143	0.4584219685089187	0.0821890064471604	0.3238095238095238	0.3404013094123192	0.103498449191518	0.1560474383438089	0.0085064347078727
DCs	AFDN	NECTIN2	Endothelial cell	0.4142857142857143	0.4584219685089187	0.0821890064471604	0.5151214675260287	0.5603939208187392	0.1703868350013896	0.2568968843221575	0.0140039246804404
DCs	AFDN	NECTIN2	FC	0.4142857142857143	0.4584219685089187	0.0821890064471604	0.4475091942494149	0.2687195694111795	0.0817037359506203	0.1231869539863419	0.0067151488808026
DCs	AFDN	NECTIN2	Fibroblast	0.4142857142857143	0.4584219685089187	0.0821890064471604	0.2156374501992032	0.191652501513934	0.0582716227637676	0.0878577170136761	0.0047892867790178
Endothelial cell	AFDN	NECTIN2	BGN+ cells	0.5803173029251364	0.6771113067556196	0.1213971174579521	0.502928870292887	0.3579092215262951	0.108821700607637	0.2423443806875562	0.0132106407706394
Endothelial cell	AFDN	NECTIN2	BGN- cells	0.5803173029251364	0.6771113067556196	0.1213971174579521	0.3351948216778779	0.2929549085214168	0.0890724503009574	0.1983630809294095	0.0108131387114529
Endothelial cell	AFDN	NECTIN2	DCs	0.5803173029251364	0.6771113067556196	0.1213971174579521	0.3238095238095238	0.3404013094123192	0.103498449191518	0.2304895754374995	0.0125644133932186
Endothelial cell	AFDN	NECTIN2	Endothelial cell	0.5803173029251364	0.6771113067556196	0.1213971174579521	0.5151214675260287	0.5603939208187392	0.1703868350013896	0.3794490600234817	0.0206844706219524
Endothelial cell	AFDN	NECTIN2	FC	0.5803173029251364	0.6771113067556196	0.1213971174579521	0.4475091942494149	0.2687195694111795	0.0817037359506203	0.1819530587948112	0.0099185980299509
Endothelial cell	AFDN	NECTIN2	Fibroblast	0.5803173029251364	0.6771113067556196	0.1213971174579521	0.2156374501992032	0.191652501513934	0.0582716227637676	0.1297700757430832	0.0070740070331185
FC	AFDN	NECTIN2	BGN+ cells	0.6912403878301572	0.6050242182632146	0.108472854250998	0.502928870292887	0.3579092215262951	0.108821700607637	0.2165437469631424	0.0118042004693579
FC	AFDN	NECTIN2	BGN- cells	0.6912403878301572	0.6050242182632146	0.108472854250998	0.3351948216778779	0.2929549085214168	0.0890724503009574	0.1772448145145418	0.009661942919275
FC	AFDN	NECTIN2	DCs	0.6912403878301572	0.6050242182632146	0.108472854250998	0.3238095238095238	0.3404013094123192	0.103498449191518	0.2059510361229631	0.0112267721943558
FC	AFDN	NECTIN2	Endothelial cell	0.6912403878301572	0.6050242182632146	0.108472854250998	0.5151214675260287	0.5603939208187392	0.1703868350013896	0.3390518938628155	0.0184823463193945
FC	AFDN	NECTIN2	FC	0.6912403878301572	0.6050242182632146	0.108472854250998	0.4475091942494149	0.2687195694111795	0.0817037359506203	0.1625818474150265	0.0088626374415336
FC	AFDN	NECTIN2	Fibroblast	0.6912403878301572	0.6050242182632146	0.108472854250998	0.2156374501992032	0.191652501513934	0.0582716227637676	0.1159544049066575	0.0063208892430233
M1_Macrophage	AFDN	NECTIN2	BGN+ cells	0.2776564774381368	0.2852023931952543	0.0511330235968268	0.502928870292887	0.3579092215262951	0.108821700607637	0.1020765665259498	0.0055643825850171
M1_Macrophage	AFDN	NECTIN2	BGN- cells	0.2776564774381368	0.2852023931952543	0.0511330235968268	0.3351948216778779	0.2929549085214168	0.0890724503009574	0.0835514410086048	0.004554543703066
M1_Macrophage	AFDN	NECTIN2	DCs	0.2776564774381368	0.2852023931952543	0.0511330235968268	0.3238095238095238	0.3404013094123192	0.103498449191518	0.0970832680911917	0.0052921886447448
M1_Macrophage	AFDN	NECTIN2	Endothelial cell	0.2776564774381368	0.2852023931952543	0.0511330235968268	0.5151214675260287	0.5603939208187392	0.1703868350013896	0.1598256873495763	0.0087123940547146
M1_Macrophage	AFDN	NECTIN2	FC	0.2776564774381368	0.2852023931952543	0.0511330235968268	0.4475091942494149	0.2687195694111795	0.0817037359506203	0.0766394642944666	0.0041777590583119
M1_Macrophage	AFDN	NECTIN2	Fibroblast	0.2776564774381368	0.2852023931952543	0.0511330235968268	0.2156374501992032	0.191652501513934	0.0582716227637676	0.054659752093631	0.0029796042618051
M2_Macrophage	AFDN	NECTIN2	BGN+ cells	0.2665362035225049	0.2510677642544521	0.0450131353043606	0.502928870292887	0.3579092215262951	0.108821700607637	0.0898594680546583	0.0048984059335021
M2_Macrophage	AFDN	NECTIN2	BGN- cells	0.2665362035225049	0.2510677642544521	0.0450131353043606	0.3351948216778779	0.2929549085214168	0.0890724503009574	0.0735515339098396	0.0040094302572879
M2_Macrophage	AFDN	NECTIN2	DCs	0.2665362035225049	0.2510677642544521	0.0450131353043606	0.3238095238095238	0.3404013094123192	0.103498449191518	0.0854637957034389	0.0046587896972492
M2_Macrophage	AFDN	NECTIN2	Endothelial cell	0.2665362035225049	0.2510677642544521	0.0450131353043606	0.5151214675260287	0.5603939208187392	0.1703868350013896	0.1406968488017473	0.0076696456579993
M2_Macrophage	AFDN	NECTIN2	FC	0.2665362035225049	0.2510677642544521	0.0450131353043606	0.4475091942494149	0.2687195694111795	0.0817037359506203	0.0674668215034838	0.003677741321217
M2_Macrophage	AFDN	NECTIN2	Fibroblast	0.2665362035225049	0.2510677642544521	0.0450131353043606	0.2156374501992032	0.191652501513934	0.0582716227637676	0.0481177650688764	0.0026229884398701
BGN+ cells	AFDN	NECTIN3	BGN+ cells	0.6928870292887029	0.6458745078672744	0.1157967718340864	0.3941422594142259	0.2949203906925736	0.1383425459247986	0.1904815621985902	0.0160196202254005
BGN+ cells	AFDN	NECTIN3	BGN- cells	0.6928870292887029	0.6458745078672744	0.1157967718340864	0.3005457545373779	0.2783585608881401	0.1305736504105278	0.1797846985242702	0.0151200072041316
BGN+ cells	AFDN	NECTIN3	FC	0.6928870292887029	0.6458745078672744	0.1157967718340864	0.5723838181210298	0.4075714185826345	0.1911853824704812	0.2632399893978259	0.0221386501119468
BGN- cells	AFDN	NECTIN3	BGN+ cells	0.537250920167534	0.6100523344664632	0.1093743291004474	0.3941422594142259	0.2949203906925736	0.1383425459247986	0.1799168728237659	0.0151311231465726
BGN- cells	AFDN	NECTIN3	BGN- cells	0.537250920167534	0.6100523344664632	0.1093743291004474	0.3005457545373779	0.2783585608881401	0.1305736504105278	0.169813289888535	0.0142814054118478
BGN- cells	AFDN	NECTIN3	FC	0.537250920167534	0.6100523344664632	0.1093743291004474	0.5723838181210298	0.4075714185826345	0.1911853824704812	0.2486398953681442	0.0209107729415213
DCs	AFDN	NECTIN3	BGN+ cells	0.4142857142857143	0.4584219685089187	0.0821890064471604	0.3941422594142259	0.2949203906925736	0.1383425459247986	0.135197986054709	0.0113702363989298
DCs	AFDN	NECTIN3	BGN- cells	0.4142857142857143	0.4584219685089187	0.0821890064471604	0.3005457545373779	0.2783585608881401	0.1305736504105278	0.1276056794336509	0.0107317185954201
DCs	AFDN	NECTIN3	FC	0.4142857142857143	0.4584219685089187	0.0821890064471604	0.5723838181210298	0.4075714185826345	0.1911853824704812	0.1868396920146238	0.0157133366324692
Endothelial cell	AFDN	NECTIN3	BGN+ cells	0.5803173029251364	0.6771113067556196	0.1213971174579521	0.3941422594142259	0.2949203906925736	0.1383425459247986	0.1996939311307264	0.0167943862970649
Endothelial cell	AFDN	NECTIN3	BGN- cells	0.5803173029251364	0.6771113067556196	0.1213971174579521	0.3005457545373779	0.2783585608881401	0.1305736504105278	0.1884797289095822	0.0158512647758004
Endothelial cell	AFDN	NECTIN3	FC	0.5803173029251364	0.6771113067556196	0.1213971174579521	0.5723838181210298	0.4075714185826345	0.1911853824704812	0.2759712158327292	0.0232093543320125
FC	AFDN	NECTIN3	BGN+ cells	0.6912403878301572	0.6050242182632146	0.108472854250998	0.3941422594142259	0.2949203906925736	0.1383425459247986	0.1784339788286562	0.0150064108208126
FC	AFDN	NECTIN3	BGN- cells	0.6912403878301572	0.6050242182632146	0.108472854250998	0.3005457545373779	0.2783585608881401	0.1305736504105278	0.1684136706982204	0.0141636965500019
FC	AFDN	NECTIN3	FC	0.6912403878301572	0.6050242182632146	0.108472854250998	0.5723838181210298	0.4075714185826345	0.1911853824704812	0.2465905789143878	0.0207384241276418
M1_Macrophage	AFDN	NECTIN3	BGN+ cells	0.2776564774381368	0.2852023931952543	0.0511330235968268	0.3941422594142259	0.2949203906925736	0.1383425459247986	0.0841120012276013	0.0070738726652178
M1_Macrophage	AFDN	NECTIN3	BGN- cells	0.2776564774381368	0.2852023931952543	0.0511330235968268	0.3005457545373779	0.2783585608881401	0.1305736504105278	0.0793885277316844	0.0066766255475653
M1_Macrophage	AFDN	NECTIN3	FC	0.2776564774381368	0.2852023931952543	0.0511330235968268	0.5723838181210298	0.4075714185826345	0.1911853824704812	0.1162403439777521	0.0097758866732314
M2_Macrophage	AFDN	NECTIN3	BGN+ cells	0.2665362035225049	0.2510677642544521	0.0450131353043606	0.3941422594142259	0.2949203906925736	0.1383425459247986	0.0740450031242339	0.0062272317380626
M2_Macrophage	AFDN	NECTIN3	BGN- cells	0.2665362035225049	0.2510677642544521	0.0450131353043606	0.3005457545373779	0.2783585608881401	0.1305736504105278	0.0698868615432721	0.0058775293931133
M2_Macrophage	AFDN	NECTIN3	FC	0.2665362035225049	0.2510677642544521	0.0450131353043606	0.5723838181210298	0.4075714185826345	0.1911853824704812	0.1023280448375575	0.0086058534893597
BGN+ cells	AFDN	NECTIN4	BGN+ cells	0.6928870292887029	0.6458745078672744	0.1157967718340864	0.2702928870292887	0.161191380575345	0.4080072833195375	0.1041094036015475	0.0472459262931979
BGN- cells	AFDN	NECTIN4	BGN+ cells	0.537250920167534	0.6100523344664632	0.1093743291004474	0.2702928870292887	0.161191380575345	0.4080072833195375	0.0983351780158613	0.0446255228811705
DCs	AFDN	NECTIN4	BGN+ cells	0.4142857142857143	0.4584219685089187	0.0821890064471604	0.2702928870292887	0.161191380575345	0.4080072833195375	0.0738936699900199	0.0335337132392378
Endothelial cell	AFDN	NECTIN4	BGN+ cells	0.5803173029251364	0.6771113067556196	0.1213971174579521	0.2702928870292887	0.161191380575345	0.4080072833195375	0.1091445063391142	0.0495309080968418
FC	AFDN	NECTIN4	BGN+ cells	0.6912403878301572	0.6050242182632146	0.108472854250998	0.2702928870292887	0.161191380575345	0.4080072833195375	0.0975246890233664	0.0442577145768658
M1_Macrophage	AFDN	NECTIN4	BGN+ cells	0.2776564774381368	0.2852023931952543	0.0511330235968268	0.2702928870292887	0.161191380575345	0.4080072833195375	0.0459721675025354	0.0208626460456551
M2_Macrophage	AFDN	NECTIN4	BGN+ cells	0.2665362035225049	0.2510677642544521	0.0450131353043606	0.2702928870292887	0.161191380575345	0.4080072833195375	0.0404699595381403	0.0183656870492269
BGN+ cells	AGRN	DAG1	BGN+ cells	0.393305439330544	0.2418697229170591	0.1580626890801985	0.400836820083682	0.2540385714793683	0.116809405745007	0.0614442388939603	0.0184632087819158
BGN+ cells	AGRN	DAG1	BGN- cells	0.393305439330544	0.2418697229170591	0.1580626890801985	0.2657697677370225	0.198675553548328	0.0913529516832654	0.0480536010871274	0.0144394931984703
BGN+ cells	AGRN	DAG1	Endothelial cell	0.393305439330544	0.2418697229170591	0.1580626890801985	0.2989588497768964	0.2542820434228341	0.1169213565124287	0.0615031273854644	0.018480904021259
BGN+ cells	AGRN	DAG1	FC	0.393305439330544	0.2418697229170591	0.1580626890801985	0.3940153794717486	0.2196609931492821	0.1010022608996191	0.0531293435487028	0.0159646889609735
BGN+ cells	AGRN	DAG1	Fibroblast	0.393305439330544	0.2418697229170591	0.1580626890801985	0.2086653386454183	0.1792499254180465	0.0824208589506232	0.0433551297937664	0.0130276626020352
BGN- cells	AGRN	DAG1	BGN+ cells	0.2416550323645133	0.1817224640911228	0.1187562502412608	0.400836820083682	0.2540385714793683	0.116809405745007	0.0461645151834196	0.013871847019187
BGN- cells	AGRN	DAG1	BGN- cells	0.2416550323645133	0.1817224640911228	0.1187562502412608	0.2657697677370225	0.198675553548328	0.0913529516832654	0.0361038111454699	0.0108487339903756
BGN- cells	AGRN	DAG1	Endothelial cell	0.2416550323645133	0.1817224640911228	0.1187562502412608	0.2989588497768964	0.2542820434228341	0.1169213565124287	0.0462087595049233	0.0138851418725376
BGN- cells	AGRN	DAG1	FC	0.2416550323645133	0.1817224640911228	0.1187562502412608	0.3940153794717486	0.2196609931492821	0.1010022608996191	0.0399173369397907	0.0119946497703282
BGN- cells	AGRN	DAG1	Fibroblast	0.2416550323645133	0.1817224640911228	0.1187562502412608	0.2086653386454183	0.1792499254180465	0.0824208589506232	0.0325737381351174	0.0097879921506398
Endothelial cell	AGRN	DAG1	BGN+ cells	0.3232523549826475	0.2888083366957948	0.1887372333186603	0.400836820083682	0.2540385714793683	0.116809405745007	0.0733684572855321	0.0220462840659094
Endothelial cell	AGRN	DAG1	BGN- cells	0.3232523549826475	0.2888083366957948	0.1887372333186603	0.2657697677370225	0.198675553548328	0.0913529516832654	0.0573791561624089	0.0172417033561927
Endothelial cell	AGRN	DAG1	Endothelial cell	0.3232523549826475	0.2888083366957948	0.1887372333186603	0.2989588497768964	0.2542820434228341	0.1169213565124287	0.0734387740125565	0.0220674133440205
Endothelial cell	AGRN	DAG1	FC	0.3232523549826475	0.2888083366957948	0.1887372333186603	0.3940153794717486	0.2196609931492821	0.1010022608996191	0.0634399260683905	0.0190628872811236
Endothelial cell	AGRN	DAG1	Fibroblast	0.3232523549826475	0.2888083366957948	0.1887372333186603	0.2086653386454183	0.1792499254180465	0.0824208589506232	0.0517688728128312	0.0155558848860881
FC	AGRN	DAG1	BGN+ cells	0.308090939485122	0.1602256282188918	0.1047079946609388	0.400836820083682	0.2540385714793683	0.116809405745007	0.0407034897071116	0.0122308786330956
FC	AGRN	DAG1	BGN- cells	0.308090939485122	0.1602256282188918	0.1047079946609388	0.2657697677370225	0.198675553548328	0.0913529516832654	0.0318329153790169	0.0095653843771123
FC	AGRN	DAG1	Endothelial cell	0.308090939485122	0.1602256282188918	0.1047079946609388	0.2989588497768964	0.2542820434228341	0.1169213565124287	0.0407425001522071	0.0122426007734531
FC	AGRN	DAG1	FC	0.308090939485122	0.1602256282188918	0.1047079946609388	0.3940153794717486	0.2196609931492821	0.1010022608996191	0.0351953206225294	0.01057574419502
FC	AGRN	DAG1	Fibroblast	0.308090939485122	0.1602256282188918	0.1047079946609388	0.2086653386454183	0.1792499254180465	0.0824208589506232	0.028720431908296	0.0086301228589518
BGN+ cells	AGRN	LRP4	BGN+ cells	0.393305439330544	0.2418697229170591	0.1580626890801985	0.5062761506276151	0.5015703511478342	0.389269524424103	0.1213146818555387	0.0615289878074437
BGN+ cells	AGRN	LRP4	BGN- cells	0.393305439330544	0.2418697229170591	0.1580626890801985	0.3349409823581673	0.3678089750013356	0.2854571137429261	0.0889618548699805	0.0451201190152789
BGN- cells	AGRN	LRP4	BGN+ cells	0.2416550323645133	0.1817224640911228	0.1187562502412608	0.5062761506276151	0.5015703511478342	0.389269524424103	0.0911466001256341	0.0462281890538053
BGN- cells	AGRN	LRP4	BGN- cells	0.2416550323645133	0.1817224640911228	0.1187562502412608	0.3349409823581673	0.3678089750013356	0.2854571137429261	0.0668391532520729	0.0338998164328029
Endothelial cell	AGRN	LRP4	BGN+ cells	0.3232523549826475	0.2888083366957948	0.1887372333186603	0.5062761506276151	0.5015703511478342	0.389269524424103	0.1448576988509317	0.0734696530550758
Endothelial cell	AGRN	LRP4	BGN- cells	0.3232523549826475	0.2888083366957948	0.1887372333186603	0.3349409823581673	0.3678089750013356	0.2854571137429261	0.1062262982919209	0.0538763858789699
FC	AGRN	LRP4	BGN+ cells	0.308090939485122	0.1602256282188918	0.1047079946609388	0.5062761506276151	0.5015703511478342	0.389269524424103	0.0803644246086318	0.0407596312850651
FC	AGRN	LRP4	BGN- cells	0.308090939485122	0.1602256282188918	0.1047079946609388	0.3349409823581673	0.3678089750013356	0.2854571137429261	0.0589324240841356	0.0298896419417213
BGN+ cells	ALCAM	CD6	CD4+Tcm	0.6460251046025105	0.607478195160108	0.0887828298141383	0.3736170212765957	0.4896986148320268	0.1680151187256242	0.2974812307105645	0.0149168576920193
BGN+ cells	ALCAM	CD6	CD4+Tem	0.6460251046025105	0.607478195160108	0.0887828298141383	0.3330300272975432	0.5143628167691765	0.1764773824348332	0.3124641955884087	0.0156681614107564
BGN+ cells	ALCAM	CD6	CD8+Tcm	0.6460251046025105	0.607478195160108	0.0887828298141383	0.2612351406204697	0.3606246349358998	0.1237299616927106	0.2190716023611333	0.0109850961318737
BGN+ cells	ALCAM	CD6	CD8+Tem	0.6460251046025105	0.607478195160108	0.0887828298141383	0.2741505662891406	0.4307567848768504	0.147792234163818	0.26167535422996	0.0131214127736175
BGN+ cells	ALCAM	CD6	Gamma_delta_T	0.6460251046025105	0.607478195160108	0.0887828298141383	0.3119266055045872	0.2608240845875669	0.0894884898817081	0.1584449441595425	0.0079450413674919
BGN+ cells	ALCAM	CD6	Tregs	0.6460251046025105	0.607478195160108	0.0887828298141383	0.2619577308120133	0.3442452400389791	0.1181102072255594	0.2091214771113372	0.0104861584274194
BGN- cells	ALCAM	CD6	CD4+Tcm	0.5131361847950248	0.5880560489898231	0.0859442866173619	0.3736170212765957	0.4896986148320268	0.1680151187256242	0.2879702326339109	0.0144399395198051
BGN- cells	ALCAM	CD6	CD4+Tem	0.5131361847950248	0.5880560489898231	0.0859442866173619	0.3330300272975432	0.5143628167691765	0.1764773824348332	0.3024741657765583	0.0151672227374611
BGN- cells	ALCAM	CD6	CD8+Tcm	0.5131361847950248	0.5880560489898231	0.0859442866173619	0.2612351406204697	0.3606246349358998	0.1237299616927106	0.2120674979888026	0.0106338832908735
BGN- cells	ALCAM	CD6	CD8+Tem	0.5131361847950248	0.5880560489898231	0.0859442866173619	0.2741505662891406	0.4307567848768504	0.147792234163818	0.2533091329902398	0.0127018981327954
BGN- cells	ALCAM	CD6	Gamma_delta_T	0.5131361847950248	0.5880560489898231	0.0859442866173619	0.3119266055045872	0.2608240845875669	0.0894884898817081	0.153379180663952	0.0076910244233484
BGN- cells	ALCAM	CD6	Tregs	0.5131361847950248	0.5880560489898231	0.0859442866173619	0.2619577308120133	0.3442452400389791	0.1181102072255594	0.2024354957408753	0.0101508975022294
DCs	ALCAM	CD6	CD4+Tcm	0.6238095238095238	0.8715041742298343	0.1273701795379925	0.3736170212765957	0.4896986148320268	0.1680151187256242	0.4267743869406792	0.0214001158371798
DCs	ALCAM	CD6	CD4+Tem	0.6238095238095238	0.8715041742298343	0.1273701795379925	0.3330300272975432	0.5143628167691765	0.1764773824348332	0.4482693418829527	0.0224779558851196
DCs	ALCAM	CD6	CD8+Tcm	0.6238095238095238	0.8715041742298343	0.1273701795379925	0.2612351406204697	0.3606246349358998	0.1237299616927106	0.3142858746767468	0.0157595074350294
DCs	ALCAM	CD6	CD8+Tem	0.6238095238095238	0.8715041742298343	0.1273701795379925	0.2741505662891406	0.4307567848768504	0.147792234163818	0.3754063360979979	0.0188243233997665
DCs	ALCAM	CD6	Gamma_delta_T	0.6238095238095238	0.8715041742298343	0.1273701795379925	0.3119266055045872	0.2608240845875669	0.0894884898817081	0.2273092784577399	0.0113981650228169
DCs	ALCAM	CD6	Tregs	0.6238095238095238	0.8715041742298343	0.1273701795379925	0.2619577308120133	0.3442452400389791	0.1181102072255594	0.3000111636527215	0.0150437182995889
FC	ALCAM	CD6	CD4+Tcm	0.7567703109327983	0.7235451556679757	0.1057459953794446	0.3736170212765957	0.4896986148320268	0.1680151187256242	0.3543190604990309	0.0177669259684367
FC	ALCAM	CD6	CD4+Tem	0.7567703109327983	0.7235451556679757	0.1057459953794446	0.3330300272975432	0.5143628167691765	0.1764773824348332	0.3721647243290723	0.0186617764675303
FC	ALCAM	CD6	CD8+Tcm	0.7567703109327983	0.7235451556679757	0.1057459953794446	0.2612351406204697	0.3606246349358998	0.1237299616927106	0.2609282076224025	0.0130839479574562
FC	ALCAM	CD6	CD8+Tem	0.7567703109327983	0.7235451556679757	0.1057459953794446	0.2741505662891406	0.4307567848768504	0.147792234163818	0.3116719849687575	0.0156284369110048
FC	ALCAM	CD6	Gamma_delta_T	0.7567703109327983	0.7235451556679757	0.1057459953794446	0.3119266055045872	0.2608240845875669	0.0894884898817081	0.1887180028848684	0.0094630494375445
FC	ALCAM	CD6	Tregs	0.7567703109327983	0.7235451556679757	0.1057459953794446	0.2619577308120133	0.3442452400389791	0.1181102072255594	0.2490769757919628	0.0124896814275392
M1_Macrophage	ALCAM	CD6	CD4+Tcm	0.6080786026200873	0.8764956604590814	0.1280996843596331	0.3736170212765957	0.4896986148320268	0.1680151187256242	0.4292187108330947	0.0215226836763987
M1_Macrophage	ALCAM	CD6	CD4+Tem	0.6080786026200873	0.8764956604590814	0.1280996843596331	0.3330300272975432	0.5143628167691765	0.1764773824348332	0.4508367767996929	0.0226066969865164
M1_Macrophage	ALCAM	CD6	CD8+Tcm	0.6080786026200873	0.8764956604590814	0.1280996843596331	0.2612351406204697	0.3606246349358998	0.1237299616927106	0.3160859275759567	0.0158497690386657
M1_Macrophage	ALCAM	CD6	CD8+Tem	0.6080786026200873	0.8764956604590814	0.1280996843596331	0.2741505662891406	0.4307567848768504	0.147792234163818	0.3775564526578655	0.01893213854719
M1_Macrophage	ALCAM	CD6	Gamma_delta_T	0.6080786026200873	0.8764956604590814	0.1280996843596331	0.3119266055045872	0.2608240845875669	0.0894884898817081	0.2286111782842148	0.011463447307667
M1_Macrophage	ALCAM	CD6	Tregs	0.6080786026200873	0.8764956604590814	0.1280996843596331	0.2619577308120133	0.3442452400389791	0.1181102072255594	0.30172945902786	0.015129880265245
M2_Macrophage	ALCAM	CD6	CD4+Tcm	0.6234833659491194	0.8739597739363634	0.1277290649968836	0.3736170212765957	0.4896986148320268	0.1680151187256242	0.4279768907155485	0.0214604140201643
M2_Macrophage	ALCAM	CD6	CD4+Tem	0.6234833659491194	0.8739597739363634	0.1277290649968836	0.3330300272975432	0.5143628167691765	0.1764773824348332	0.4495324110648606	0.0225412910514987
M2_Macrophage	ALCAM	CD6	CD8+Tcm	0.6234833659491194	0.8739597739363634	0.1277290649968836	0.2612351406204697	0.3606246349358998	0.1237299616927106	0.3151714244244626	0.0158039123191101
M2_Macrophage	ALCAM	CD6	CD8+Tem	0.6234833659491194	0.8739597739363634	0.1277290649968836	0.2741505662891406	0.4307567848768504	0.147792234163818	0.3764641023325269	0.0188773638835449
M2_Macrophage	ALCAM	CD6	Gamma_delta_T	0.6234833659491194	0.8739597739363634	0.1277290649968836	0.3119266055045872	0.2608240845875669	0.0894884898817081	0.2279497580033089	0.0114302811405736
M2_Macrophage	ALCAM	CD6	Tregs	0.6234833659491194	0.8739597739363634	0.1277290649968836	0.2619577308120133	0.3442452400389791	0.1181102072255594	0.3008564921631353	0.0150861063355088
Plasma cell	ALCAM	CD6	CD4+Tcm	0.2133333333333333	0.165300826583143	0.0241586863060979	0.3736170212765957	0.4896986148320268	0.1680151187256242	0.0809475858083541	0.0040590245479741
Plasma cell	ALCAM	CD6	CD4+Tem	0.2133333333333333	0.165300826583143	0.0241586863060979	0.3330300272975432	0.5143628167691765	0.1764773824348332	0.0850245987755785	0.0042634617223644
Plasma cell	ALCAM	CD6	CD8+Tcm	0.2133333333333333	0.165300826583143	0.0241586863060979	0.2612351406204697	0.3606246349358998	0.1237299616927106	0.0596115502411484	0.0029891533311997
Plasma cell	ALCAM	CD6	CD8+Tem	0.2133333333333333	0.165300826583143	0.0241586863060979	0.2741505662891406	0.4307567848768504	0.147792234163818	0.0712044525964404	0.003570466223641
Plasma cell	ALCAM	CD6	Gamma_delta_T	0.2133333333333333	0.165300826583143	0.0241586863060979	0.3119266055045872	0.2608240845875669	0.0894884898817081	0.0431144367751164	0.0021619243550586
Plasma cell	ALCAM	CD6	Tregs	0.2133333333333333	0.165300826583143	0.0241586863060979	0.2619577308120133	0.3442452400389791	0.1181102072255594	0.0569040227257557	0.0028533874459105
BGN+ cells	ALCAM	NRP1	BGN+ cells	0.6460251046025105	0.607478195160108	0.0887828298141383	0.4209205020920502	0.3502353107683606	0.0766703148486399	0.2127603144669032	0.0068070075150032
BGN+ cells	ALCAM	NRP1	Endothelial cell	0.6460251046025105	0.607478195160108	0.0887828298141383	0.7397124442240952	1.277492689279779	0.2796570296953753	0.7760489532139127	0.0248287424737719
BGN+ cells	ALCAM	NRP1	Fibroblast	0.6460251046025105	0.607478195160108	0.0887828298141383	0.4556772908366534	0.6016063871687034	0.1316981746300383	0.3654627622740371	0.0116925366250113
BGN+ cells	ALCAM	NRP1	M2_Macrophage	0.6460251046025105	0.607478195160108	0.0887828298141383	0.3761252446183953	0.4372470297477313	0.0957181255192263	0.2656180364702699	0.0084981260481018
BGN+ cells	ALCAM	NRP1	SMCs	0.6460251046025105	0.607478195160108	0.0887828298141383	0.5563991323210412	0.8690744419537532	0.1902498378741991	0.527943773457844	0.0168909189781524
BGN- cells	ALCAM	NRP1	BGN+ cells	0.5131361847950248	0.5880560489898231	0.0859442866173619	0.4209205020920502	0.3502353107683606	0.0766703148486399	0.205957993067165	0.0065893755143948
BGN- cells	ALCAM	NRP1	Endothelial cell	0.5131361847950248	0.5880560489898231	0.0859442866173619	0.7397124442240952	1.277492689279779	0.2796570296953753	0.7512373034712504	0.0240349239146994
BGN- cells	ALCAM	NRP1	Fibroblast	0.5131361847950248	0.5880560489898231	0.0859442866173619	0.4556772908366534	0.6016063871687034	0.1316981746300383	0.3537782750854696	0.0113187056673874
BGN- cells	ALCAM	NRP1	M2_Macrophage	0.5131361847950248	0.5880560489898231	0.0859442866173619	0.3761252446183953	0.4372470297477313	0.0957181255192263	0.2571257607459865	0.008226426014101
BGN- cells	ALCAM	NRP1	SMCs	0.5131361847950248	0.5880560489898231	0.0859442866173619	0.5563991323210412	0.8690744419537532	0.1902498378741991	0.5110644826133595	0.0163508865951668
DCs	ALCAM	NRP1	BGN+ cells	0.6238095238095238	0.8715041742298343	0.1273701795379925	0.4209205020920502	0.3502353107683606	0.0766703148486399	0.3052315352973095	0.0097655117675056
DCs	ALCAM	NRP1	Endothelial cell	0.6238095238095238	0.8715041742298343	0.1273701795379925	0.7397124442240952	1.277492689279779	0.2796570296953753	1.113340211255424	0.0356199660813616
DCs	ALCAM	NRP1	Fibroblast	0.6238095238095238	0.8715041742298343	0.1273701795379925	0.4556772908366534	0.6016063871687034	0.1316981746300383	0.5243024776608548	0.0167744201474538
DCs	ALCAM	NRP1	M2_Macrophage	0.6238095238095238	0.8715041742298343	0.1273701795379925	0.3761252446183953	0.4372470297477313	0.0957181255192263	0.3810626115947443	0.0121916348324239
DCs	ALCAM	NRP1	SMCs	0.6238095238095238	0.8715041742298343	0.1273701795379925	0.5563991323210412	0.8690744419537532	0.1902498378741991	0.7574020038791597	0.0242321560071106
FC	ALCAM	NRP1	BGN+ cells	0.7567703109327983	0.7235451556679757	0.1057459953794446	0.4209205020920502	0.3502353107683606	0.0766703148486399	0.2534110624503153	0.0081075787597248
FC	ALCAM	NRP1	Endothelial cell	0.7567703109327983	0.7235451556679757	0.1057459953794446	0.7397124442240952	1.277492689279779	0.2796570296953753	0.9243236467296384	0.0295726109699963
FC	ALCAM	NRP1	Fibroblast	0.7567703109327983	0.7235451556679757	0.1057459953794446	0.4556772908366534	0.6016063871687034	0.1316981746300383	0.435289387054828	0.0139265545659093
FC	ALCAM	NRP1	M2_Macrophage	0.7567703109327983	0.7235451556679757	0.1057459953794446	0.3761252446183953	0.4372470297477313	0.0957181255192263	0.3163679702041822	0.0101218084588852
FC	ALCAM	NRP1	SMCs	0.7567703109327983	0.7235451556679757	0.1057459953794446	0.5563991323210412	0.8690744419537532	0.1902498378741991	0.6288146023904875	0.0201181584767851
M1_Macrophage	ALCAM	NRP1	BGN+ cells	0.6080786026200873	0.8764956604590814	0.1280996843596331	0.4209205020920502	0.3502353107683606	0.0766703148486399	0.3069797300280058	0.0098214431318644
M1_Macrophage	ALCAM	NRP1	Endothelial cell	0.6080786026200873	0.8764956604590814	0.1280996843596331	0.7397124442240952	1.277492689279779	0.2796570296953753	1.119716798421928	0.0358239772329301
M1_Macrophage	ALCAM	NRP1	Fibroblast	0.6080786026200873	0.8764956604590814	0.1280996843596331	0.4556772908366534	0.6016063871687034	0.1316981746300383	0.5273053876578345	0.0168704946008477
M1_Macrophage	ALCAM	NRP1	M2_Macrophage	0.6080786026200873	0.8764956604590814	0.1280996843596331	0.3761252446183953	0.4372470297477313	0.0957181255192263	0.3832451241225094	0.0122614616665086
M1_Macrophage	ALCAM	NRP1	SMCs	0.6080786026200873	0.8764956604590814	0.1280996843596331	0.5563991323210412	0.8690744419537532	0.1902498378741991	0.7617399769883625	0.0243709441811562
M2_Macrophage	ALCAM	NRP1	BGN+ cells	0.6234833659491194	0.8739597739363634	0.1277290649968836	0.4209205020920502	0.3502353107683606	0.0766703148486399	0.3060915730236484	0.0097930276286334
M2_Macrophage	ALCAM	NRP1	Endothelial cell	0.6234833659491194	0.8739597739363634	0.1277290649968836	0.7397124442240952	1.277492689279779	0.2796570296953753	1.116477221928312	0.035720330922796
M2_Macrophage	ALCAM	NRP1	Fibroblast	0.6234833659491194	0.8739597739363634	0.1277290649968836	0.4556772908366534	0.6016063871687034	0.1316981746300383	0.5257797821286323	0.016821684707291
M2_Macrophage	ALCAM	NRP1	M2_Macrophage	0.6234833659491194	0.8739597739363634	0.1277290649968836	0.3761252446183953	0.4372470297477313	0.0957181255192263	0.3821363152726736	0.0122259866758251
M2_Macrophage	ALCAM	NRP1	SMCs	0.6234833659491194	0.8739597739363634	0.1277290649968836	0.5563991323210412	0.8690744419537532	0.1902498378741991	0.7595361028237733	0.0243004339074801
Plasma cell	ALCAM	NRP1	BGN+ cells	0.2133333333333333	0.165300826583143	0.0241586863060979	0.4209205020920502	0.3502353107683606	0.0766703148486399	0.0578941863686139	0.001852254085418
Plasma cell	ALCAM	NRP1	Endothelial cell	0.2133333333333333	0.165300826583143	0.0241586863060979	0.7397124442240952	1.277492689279779	0.2796570296953753	0.2111705974918696	0.0067561464537056
Plasma cell	ALCAM	NRP1	Fibroblast	0.2133333333333333	0.165300826583143	0.0241586863060979	0.4556772908366534	0.6016063871687034	0.1316981746300383	0.099446033076685	0.0031816548879727
Plasma cell	ALCAM	NRP1	M2_Macrophage	0.2133333333333333	0.165300826583143	0.0241586863060979	0.3761252446183953	0.4372470297477313	0.0957181255192263	0.072277295438324	0.0023124241682266
Plasma cell	ALCAM	NRP1	SMCs	0.2133333333333333	0.165300826583143	0.0241586863060979	0.5563991323210412	0.8690744419537532	0.1902498378741991	0.1436587236172391	0.0045961861529887
Fibroblast	ANGPT1	ITGA5	Endothelial cell	0.2241035856573705	0.250833033367405	0.2544904234579445	0.6259295984134854	0.8071547829287405	0.2624071379276117	0.2024610825990253	0.0667801036495851
Fibroblast	ANGPT1	ITGA5	Fibroblast	0.2241035856573705	0.250833033367405	0.2544904234579445	0.2116533864541833	0.2037460269148596	0.0662381155605077	0.0511062339676111	0.0168569660780498
Fibroblast	ANGPT1	ITGA5	M1_Macrophage	0.2241035856573705	0.250833033367405	0.2544904234579445	0.3260553129548763	0.3437041832790683	0.1117387060518355	0.0862123628729552	0.0284364306197743
Fibroblast	ANGPT1	ITGA5	M2_Macrophage	0.2241035856573705	0.250833033367405	0.2544904234579445	0.2677103718199609	0.2547735268387739	0.0828272264644294	0.0639056165586816	0.0210787359367797
Fibroblast	ANGPT1	ITGA5	monocytes	0.2241035856573705	0.250833033367405	0.2544904234579445	0.2849462365591398	0.3473945790166755	0.1129384588177325	0.0871380360301453	0.0287417562092123
SMCs	ANGPT1	ITGA5	Endothelial cell	0.2935647143890094	0.3821344757001581	0.38770636878743	0.6259295984134854	0.8071547829287405	0.2624071379276117	0.3084416697833492	0.1017369185898166
SMCs	ANGPT1	ITGA5	Fibroblast	0.2935647143890094	0.3821344757001581	0.38770636878743	0.2116533864541833	0.2037460269148596	0.0662381155605077	0.0778583811711002	0.0256809392592866
SMCs	ANGPT1	ITGA5	M1_Macrophage	0.2935647143890094	0.3821344757001581	0.38770636878743	0.3260553129548763	0.3437041832790683	0.1117387060518355	0.1313412178732978	0.0433218079763631
SMCs	ANGPT1	ITGA5	M2_Macrophage	0.2935647143890094	0.3821344757001581	0.38770636878743	0.2677103718199609	0.2547735268387739	0.0828272264644294	0.097357748100815	0.032112643209258
SMCs	ANGPT1	ITGA5	monocytes	0.2935647143890094	0.3821344757001581	0.38770636878743	0.2849462365591398	0.3473945790166755	0.1129384588177325	0.1327514453136144	0.0437869597646717
Fibroblast	ANGPT1	ITGB1	B cell	0.2241035856573705	0.250833033367405	0.2544904234579445	0.2536302032913843	0.4124599828378809	0.0214209292345859	0.1034585886378935	0.0054514213517724
Fibroblast	ANGPT1	ITGB1	BGN+ cells	0.2241035856573705	0.250833033367405	0.2544904234579445	0.8728033472803347	1.327074489555885	0.0689210345551857	0.3328741197198034	0.0175397432691088
Fibroblast	ANGPT1	ITGB1	BGN- cells	0.2241035856573705	0.250833033367405	0.2544904234579445	0.6455133900241148	0.9082171879785996	0.0471678633632951	0.2278108722170868	0.0120037695209314
Fibroblast	ANGPT1	ITGB1	CD4+Tcm	0.2241035856573705	0.250833033367405	0.2544904234579445	0.2502127659574468	0.3643942978699792	0.0189246588589116	0.0914021270765126	0.0048161444468015
Fibroblast	ANGPT1	ITGB1	CD4+Tem	0.2241035856573705	0.250833033367405	0.2544904234579445	0.3962693357597816	0.6740111567162207	0.0350044753238873	0.169064262962603	0.0089083037480992
Fibroblast	ANGPT1	ITGB1	CD8+Tcm	0.2241035856573705	0.250833033367405	0.2544904234579445	0.2939982603653233	0.4352291154389014	0.0226034342010643	0.1091698392353521	0.0057523575414326
Fibroblast	ANGPT1	ITGB1	CD8+Tem	0.2241035856573705	0.250833033367405	0.2544904234579445	0.2741505662891406	0.443482147580144	0.0230320518241654	0.1112399723218187	0.0058614366218371
Fibroblast	ANGPT1	ITGB1	DCs	0.2241035856573705	0.250833033367405	0.2544904234579445	0.4857142857142857	0.5709321508659442	0.0296511121328741	0.1432086432486817	0.0075459240826941
Fibroblast	ANGPT1	ITGB1	Endothelial cell	0.2241035856573705	0.250833033367405	0.2544904234579445	0.8988596926127913	1.943764855368644	0.1009485796150378	0.4875604348250722	0.025690446773709
Fibroblast	ANGPT1	ITGB1	FC	0.2241035856573705	0.250833033367405	0.2544904234579445	0.8293212972250084	0.8740562361274563	0.0453937292348043	0.2192421770415467	0.0115522693753006
Fibroblast	ANGPT1	ITGB1	Fibroblast	0.2241035856573705	0.250833033367405	0.2544904234579445	0.7768924302788844	1.563901114666783	0.0812205219926381	0.392278060478535	0.0206698450353817
Fibroblast	ANGPT1	ITGB1	Gamma_delta_T	0.2241035856573705	0.250833033367405	0.2544904234579445	0.7431192660550459	1.222089696775685	0.0634686951515441	0.3065404656892973	0.0161521751054396
Fibroblast	ANGPT1	ITGB1	M1_Macrophage	0.2241035856573705	0.250833033367405	0.2544904234579445	0.5560407569141194	0.6855010271240338	0.0356011967299905	0.1719463020099932	0.0090601636314248
Fibroblast	ANGPT1	ITGB1	M2_Macrophage	0.2241035856573705	0.250833033367405	0.2544904234579445	0.6602739726027397	0.8763965911718912	0.0455152745528391	0.219829215396499	0.0115832014947566
Fibroblast	ANGPT1	ITGB1	NK cell	0.2241035856573705	0.250833033367405	0.2544904234579445	0.5976775956284153	1.103395584729129	0.0573043682337721	0.2767680615218088	0.0145834129378026
Fibroblast	ANGPT1	ITGB1	Plasma cell	0.2241035856573705	0.250833033367405	0.2544904234579445	0.32	0.2753147363782667	0.0142983507020984	0.069058030456508	0.0036387933249272
Fibroblast	ANGPT1	ITGB1	SMCs	0.2241035856573705	0.250833033367405	0.2544904234579445	0.9164859002169198	2.34768742425257	0.1219261219811675	0.588877558023782	0.0310290304135723
Fibroblast	ANGPT1	ITGB1	Tregs	0.2241035856573705	0.250833033367405	0.2544904234579445	0.5194660734149055	0.8711463307347719	0.0452426045679526	0.2185122766450875	0.0115138095948386
Fibroblast	ANGPT1	ITGB1	monocytes	0.2241035856573705	0.250833033367405	0.2544904234579445	0.521505376344086	0.6940427493555521	0.0360448073469622	0.1740888481075067	0.0091730582851884
SMCs	ANGPT1	ITGB1	B cell	0.2935647143890094	0.3821344757001581	0.38770636878743	0.2536302032913843	0.4124599828378809	0.0214209292345859	0.1576151792890499	0.0083050306895938
SMCs	ANGPT1	ITGB1	BGN+ cells	0.2935647143890094	0.3821344757001581	0.38770636878743	0.8728033472803347	1.327074489555885	0.0689210345551857	0.5071209142814933	0.026721124040464
SMCs	ANGPT1	ITGB1	BGN- cells	0.2935647143890094	0.3821344757001581	0.38770636878743	0.6455133900241148	0.9082171879785996	0.0471678633632951	0.3470610989500741	0.0182872810280448
SMCs	ANGPT1	ITGB1	CD4+Tcm	0.2935647143890094	0.3821344757001581	0.38770636878743	0.2502127659574468	0.3643942978699792	0.0189246588589116	0.1392476239646718	0.0073372107667295
SMCs	ANGPT1	ITGB1	CD4+Tem	0.2935647143890094	0.3821344757001581	0.38770636878743	0.3962693357597816	0.6740111567162207	0.0350044753238873	0.2575628999878101	0.0135714580191335
SMCs	ANGPT1	ITGB1	CD8+Tcm	0.2935647143890094	0.3821344757001581	0.38770636878743	0.2939982603653233	0.4352291154389014	0.0226034342010643	0.1663160498376882	0.0087634953962202
SMCs	ANGPT1	ITGB1	CD8+Tem	0.2935647143890094	0.3821344757001581	0.38770636878743	0.2741505662891406	0.443482147580144	0.0230320518241654	0.1694698179479185	0.0089296731784711
SMCs	ANGPT1	ITGB1	DCs	0.2935647143890094	0.3821344757001581	0.38770636878743	0.4857142857142857	0.5709321508659442	0.0296511121328741	0.2181728581315212	0.0114959250155455
SMCs	ANGPT1	ITGB1	Endothelial cell	0.2935647143890094	0.3821344757001581	0.38770636878743	0.8988596926127913	1.943764855368644	0.1009485796150378	0.7427795638906906	0.0391384072367951
SMCs	ANGPT1	ITGB1	FC	0.2935647143890094	0.3821344757001581	0.38770636878743	0.8293212972250084	0.8740562361274563	0.0453937292348043	0.3340070215250192	0.0175994379273457
SMCs	ANGPT1	ITGB1	Fibroblast	0.2935647143890094	0.3821344757001581	0.38770636878743	0.7768924302788844	1.563901114666783	0.0812205219926381	0.597620532500084	0.0314897136527853
SMCs	ANGPT1	ITGB1	Gamma_delta_T	0.2935647143890094	0.3821344757001581	0.38770636878743	0.7431192660550459	1.222089696775685	0.0634686951515441	0.4670026055359416	0.0246072173288815
SMCs	ANGPT1	ITGB1	M1_Macrophage	0.2935647143890094	0.3821344757001581	0.38770636878743	0.5560407569141194	0.6855010271240338	0.0356011967299905	0.2619535755919625	0.0138028107086715
SMCs	ANGPT1	ITGB1	M2_Macrophage	0.2935647143890094	0.3821344757001581	0.38770636878743	0.6602739726027397	0.8763965911718912	0.0455152745528391	0.3349013518728765	0.0176465618212441
SMCs	ANGPT1	ITGB1	NK cell	0.2935647143890094	0.3821344757001581	0.38770636878743	0.5976775956284153	1.103395584729129	0.0573043682337721	0.421645493260335	0.0222172685235735
SMCs	ANGPT1	ITGB1	Plasma cell	0.2935647143890094	0.3821344757001581	0.38770636878743	0.32	0.2753147363782667	0.0142983507020984	0.1052072524384362	0.0055435616303598
SMCs	ANGPT1	ITGB1	SMCs	0.2935647143890094	0.3821344757001581	0.38770636878743	0.9164859002169198	2.34768742425257	0.1219261219811675	0.8971323029746108	0.0472715340136517
SMCs	ANGPT1	ITGB1	Tregs	0.2935647143890094	0.3821344757001581	0.38770636878743	0.5194660734149055	0.8711463307347719	0.0452426045679526	0.3328950463534486	0.0175408459315265
SMCs	ANGPT1	ITGB1	monocytes	0.2935647143890094	0.3821344757001581	0.38770636878743	0.521505376344086	0.6940427493555521	0.0360448073469622	0.2652176621384801	0.0139748013701332
Fibroblast	ANGPT1	TEK	Endothelial cell	0.2241035856573705	0.250833033367405	0.2544904234579445	0.5057015369360436	0.5624638038875777	0.807848866943226	0.1410845020884903	0.2055898002384022
SMCs	ANGPT1	TEK	Endothelial cell	0.2935647143890094	0.3821344757001581	0.38770636878743	0.5057015369360436	0.5624638038875777	0.807848866943226	0.2149368107988961	0.3132081507315979
Fibroblast	ANGPT1	TIE1	Endothelial cell	0.2241035856573705	0.250833033367405	0.2544904234579445	0.5872583044124938	0.7001977452836575	0.6872404664511443	0.1756327244065174	0.174896117324587
SMCs	ANGPT1	TIE1	Endothelial cell	0.2935647143890094	0.3821344757001581	0.38770636878743	0.5872583044124938	0.7001977452836575	0.6872404664511443	0.2675696982804033	0.2664475057315528
Endothelial cell	ANGPT2	TEK	Endothelial cell	0.4105106593951413	0.6659087253251458	0.3235116573018697	0.5057015369360436	0.5624638038875777	0.807848866943226	0.3745495546883096	0.2613485257942407
SMCs	ANGPT2	TEK	Endothelial cell	0.3843094721619668	0.5694789584624207	0.2766641652889653	0.5057015369360436	0.5624638038875777	0.807848866943226	0.320311301210709	0.223502832452484
Endothelial cell	ANGPT2	TIE1	Endothelial cell	0.4105106593951413	0.6659087253251458	0.3235116573018697	0.5872583044124938	0.7001977452836575	0.6872404664511443	0.4662677880373815	0.2223303022665197
SMCs	ANGPT2	TIE1	Endothelial cell	0.3843094721619668	0.5694789584624207	0.2766641652889653	0.5872583044124938	0.7001977452836575	0.6872404664511443	0.3987478827018726	0.190134810003505
FC	ANGPTL1	TEK	Endothelial cell	0.4933132731527917	0.334484150872941	0.2970113097618107	0.5057015369360436	0.5624638038875777	0.807848866943226	0.1881352278401008	0.2399402500604023
BGN+ cells	ANOS1	FGFR1	BGN+ cells	0.3523012552301255	0.2158585623726981	0.218839458958062	0.2351464435146443	0.1482756048911492	0.0553342103086453	0.0320065589067456	0.0121093086458155
BGN+ cells	ANOS1	FGFR1	Endothelial cell	0.3523012552301255	0.2158585623726981	0.218839458958062	0.3993554784333168	0.3924373134390354	0.1464516624345369	0.0847109543003541	0.0320494025706827
BGN+ cells	ANOS1	FGFR1	Fibroblast	0.3523012552301255	0.2158585623726981	0.218839458958062	0.646414342629482	0.9578113371477625	0.3574406862453658	0.2067517782609876	0.0782221263875342
BGN+ cells	ANOS1	FGFR1	Gamma_delta_T	0.3523012552301255	0.2158585623726981	0.218839458958062	0.2110091743119266	0.2126173204515881	0.0793455641861359	0.045895269128215	0.0173639403372161
BGN- cells	ANOS1	FGFR1	BGN+ cells	0.2285823073994162	0.177748305678938	0.1802029190685044	0.2351464435146443	0.1482756048911492	0.0553342103086453	0.0263557375429214	0.0099713862219684
BGN- cells	ANOS1	FGFR1	Endothelial cell	0.2285823073994162	0.177748305678938	0.1802029190685044	0.3993554784333168	0.3924373134390354	0.1464516624345369	0.0697550675489828	0.0263910170731387
BGN- cells	ANOS1	FGFR1	Fibroblast	0.2285823073994162	0.177748305678938	0.1802029190685044	0.646414342629482	0.9578113371477625	0.3574406862453658	0.1702493423380929	0.0644118550552643
BGN- cells	ANOS1	FGFR1	Gamma_delta_T	0.2285823073994162	0.177748305678938	0.1802029190685044	0.2110091743119266	0.2126173204515881	0.0793455641861359	0.0377923684682656	0.014298302281479
FC	ANOS1	FGFR1	BGN+ cells	0.2373788030758943	0.1179794063161238	0.119608641707879	0.2351464435146443	0.1482756048911492	0.0553342103086453	0.0174934678362219	0.0066184497349951
FC	ANOS1	FGFR1	Endothelial cell	0.2373788030758943	0.1179794063161238	0.119608641707879	0.3993554784333168	0.3924373134390354	0.1464516624345369	0.0462995212558319	0.0175168844196557
FC	ANOS1	FGFR1	Fibroblast	0.2373788030758943	0.1179794063161238	0.119608641707879	0.646414342629482	0.9578113371477625	0.3574406862453658	0.1130020129195457	0.0427529949729403
FC	ANOS1	FGFR1	Gamma_delta_T	0.2373788030758943	0.1179794063161238	0.119608641707879	0.2110091743119266	0.2126173204515881	0.0793455641861359	0.0250844652394034	0.009490415157849
BGN+ cells	ANOS1	SDC2	BGN+ cells	0.3523012552301255	0.2158585623726981	0.218839458958062	0.705439330543933	0.797685351607177	0.1143416359824815	0.1721872132236854	0.0250224617547859
BGN+ cells	ANOS1	SDC2	BGN- cells	0.3523012552301255	0.2158585623726981	0.218839458958062	0.5948724457418454	0.7809562031720011	0.111943650113971	0.1685760832927489	0.024497687824732
BGN+ cells	ANOS1	SDC2	FC	0.3523012552301255	0.2158585623726981	0.218839458958062	0.9396522902039453	1.768062262865769	0.2534371870407822	0.3816513782476244	0.0554620568918579
BGN+ cells	ANOS1	SDC2	Fibroblast	0.3523012552301255	0.2158585623726981	0.218839458958062	0.5194223107569721	0.669532746876821	0.0959720138617267	0.1445243762022742	0.0210024635886159
BGN+ cells	ANOS1	SDC2	SMCs	0.3523012552301255	0.2158585623726981	0.218839458958062	0.294649313087491	0.3973740608395952	0.0569603041122118	0.085776593497036	0.0124651621340031
BGN- cells	ANOS1	SDC2	BGN+ cells	0.2285823073994162	0.177748305678938	0.1802029190685044	0.705439330543933	0.797685351607177	0.1143416359824815	0.1417872197130837	0.0206046965751115
BGN- cells	ANOS1	SDC2	BGN- cells	0.2285823073994162	0.177748305678938	0.1802029190685044	0.5948724457418454	0.7809562031720011	0.111943650113971	0.1388136419232797	0.0201725725217208
BGN- cells	ANOS1	SDC2	FC	0.2285823073994162	0.177748305678938	0.1802029190685044	0.9396522902039453	1.768062262865769	0.2534371870407822	0.3142700715592596	0.0456701209052594
BGN- cells	ANOS1	SDC2	Fibroblast	0.2285823073994162	0.177748305678938	0.1802029190685044	0.5194223107569721	0.669532746876821	0.0959720138617267	0.1190083113539202	0.0172944370467661
BGN- cells	ANOS1	SDC2	SMCs	0.2285823073994162	0.177748305678938	0.1802029190685044	0.294649313087491	0.3973740608395952	0.0569603041122118	0.0706325660349972	0.0102644130720503
FC	ANOS1	SDC2	BGN+ cells	0.2373788030758943	0.1179794063161238	0.119608641707879	0.705439330543933	0.797685351607177	0.1143416359824815	0.0941104442096832	0.0136762477705213
FC	ANOS1	SDC2	BGN- cells	0.2373788030758943	0.1179794063161238	0.119608641707879	0.5948724457418454	0.7809562031720011	0.111943650113971	0.0921367492091268	0.0133894279379541
FC	ANOS1	SDC2	FC	0.2373788030758943	0.1179794063161238	0.119608641707879	0.9396522902039453	1.768062262865769	0.2534371870407822	0.2085949361028459	0.0303132777002136
FC	ANOS1	SDC2	Fibroblast	0.2373788030758943	0.1179794063161238	0.119608641707879	0.5194223107569721	0.669532746876821	0.0959720138617267	0.0789910759857309	0.0114790822199708
FC	ANOS1	SDC2	SMCs	0.2373788030758943	0.1179794063161238	0.119608641707879	0.294649313087491	0.3973740608395952	0.0569603041122118	0.0468819557832827	0.0068129446061293
Fibroblast	ANPEP	SELE	Endothelial cell	0.2216135458167331	0.2008176591868125	0.1531569977653288	0.2555775904809122	0.590352611792932	0.6078952550690102	0.1185532295950777	0.0931034122221583
M2_Macrophage	ANPEP	SELE	Endothelial cell	0.2136986301369863	0.2492163786773792	0.1900691030198067	0.2555775904809122	0.590352611792932	0.6078952550690102	0.1471255400537672	0.1155421058609634
BGN+ cells	ANXA1	DYSF	Endothelial cell	0.9690376569037656	2.693318793563838	0.0828710838168245	0.3624194348041646	0.3759905156859721	0.431982355918913	1.012662322098788	0.0357988460247456
BGN- cells	ANXA1	DYSF	Endothelial cell	0.959258789186445	2.760025733826127	0.0849235985250167	0.3624194348041646	0.3759905156859721	0.431982355918913	1.037743498967839	0.0366854961639486
CD4+Tcm	ANXA1	DYSF	Endothelial cell	0.4514893617021277	0.9244258676305712	0.0284437823483512	0.3624194348041646	0.3759905156859721	0.431982355918913	0.3475753586838707	0.0122872121100855
CD4+Tem	ANXA1	DYSF	Endothelial cell	0.7252047315741583	1.687309294172594	0.0519170438629213	0.3624194348041646	0.3759905156859721	0.431982355918913	0.6344122916376874	0.0224272469202503
CD8+Tcm	ANXA1	DYSF	Endothelial cell	0.7625398666280081	1.666764384307816	0.0512848948015173	0.3624194348041646	0.3759905156859721	0.431982355918913	0.6266876003829077	0.022154169679413
CD8+Tem	ANXA1	DYSF	Endothelial cell	0.6369087275149901	1.305832421584525	0.0401793312839381	0.3624194348041646	0.3759905156859721	0.431982355918913	0.4909806055910272	0.0173567621872821
DCs	ANXA1	DYSF	Endothelial cell	0.6428571428571429	1.271546218947607	0.039124374559441	0.3624194348041646	0.3759905156859721	0.431982355918913	0.4780893185806588	0.0169010394960413
Endothelial cell	ANXA1	DYSF	Endothelial cell	0.6901338621715419	1.080515186364264	0.0332465153358468	0.3624194348041646	0.3759905156859721	0.431982355918913	0.4062634621276238	0.0143619080208734
FC	ANXA1	DYSF	Endothelial cell	0.7988966900702106	1.121335963440861	0.0345025352495186	0.3624194348041646	0.3759905156859721	0.431982355918913	0.4216116871513558	0.0149044864622624
Fibroblast	ANXA1	DYSF	Endothelial cell	0.8386454183266933	1.649797322754275	0.0507628330301857	0.3624194348041646	0.3759905156859721	0.431982355918913	0.6203081461597163	0.021928648205498
Gamma_delta_T	ANXA1	DYSF	Endothelial cell	0.6788990825688074	1.311577746267796	0.0403561099424913	0.3624194348041646	0.3759905156859721	0.431982355918913	0.4931407931814737	0.01743312744868
M1_Macrophage	ANXA1	DYSF	Endothelial cell	0.88391557496361	2.040825350254783	0.0627944263637188	0.3624194348041646	0.3759905156859721	0.431982355918913	0.7673309758673007	0.0271260842391759
M2_Macrophage	ANXA1	DYSF	Endothelial cell	0.8504892367906066	1.761027463194033	0.0541852880003763	0.3624194348041646	0.3759905156859721	0.431982355918913	0.6621296240234837	0.0234070883665473
Mast cell	ANXA1	DYSF	Endothelial cell	0.9176029962546816	2.95644555325946	0.0909672660471991	0.3624194348041646	0.3759905156859721	0.431982355918913	1.111595488167524	0.0392962538985716
NK cell	ANXA1	DYSF	Endothelial cell	0.6386612021857924	1.313283248295282	0.0404085867609828	0.3624194348041646	0.3759905156859721	0.431982355918913	0.4937820457682916	0.0174557965083631
Neutrophils	ANXA1	DYSF	Endothelial cell	0.2777777777777778	0.6244957305142873	0.0192151921081049	0.3624194348041646	0.3759905156859721	0.431982355918913	0.2348044717597548	0.0083006239562936
SMCs	ANXA1	DYSF	Endothelial cell	0.6109906001446131	0.9903180010087528	0.030471226155264	0.3624194348041646	0.3759905156859721	0.431982355918913	0.372350175892382	0.0131630320622889
monocytes	ANXA1	DYSF	Endothelial cell	0.8799283154121864	2.428539239336469	0.0747240465318981	0.3624194348041646	0.3759905156859721	0.431982355918913	0.9131077209617376	0.0322794696646438
BGN+ cells	ANXA1	EGFR	BGN+ cells	0.9690376569037656	2.693318793563838	0.0828710838168245	0.5732217573221757	0.503448745756721	0.1771099641745243	1.35594796854272	0.0146772946859018
BGN+ cells	ANXA1	EGFR	BGN- cells	0.9690376569037656	2.693318793563838	0.0828710838168245	0.4419342556161949	0.4704492988124628	0.165500975344307	1.267069937910536	0.0137152451995242
BGN+ cells	ANXA1	EGFR	FC	0.9690376569037656	2.693318793563838	0.0828710838168245	0.5656970912738215	0.4199187425047761	0.1477246573123265	1.130975040957807	0.0122421024579415
BGN+ cells	ANXA1	EGFR	Fibroblast	0.9690376569037656	2.693318793563838	0.0828710838168245	0.3331673306772908	0.4203998711735308	0.1478939152199182	1.132270873843487	0.0122561290441881
BGN- cells	ANXA1	EGFR	BGN+ cells	0.959258789186445	2.760025733826127	0.0849235985250167	0.5732217573221757	0.503448745756721	0.1771099641745243	1.389531493951037	0.0150408154923373
BGN- cells	ANXA1	EGFR	BGN- cells	0.959258789186445	2.760025733826127	0.0849235985250167	0.4419342556161949	0.4704492988124628	0.165500975344307	1.298452171182854	0.0140549383856386
BGN- cells	ANXA1	EGFR	FC	0.959258789186445	2.760025733826127	0.0849235985250167	0.5656970912738215	0.4199187425047761	0.1477246573123265	1.158986535429089	0.0125453094898376
BGN- cells	ANXA1	EGFR	Fibroblast	0.959258789186445	2.760025733826127	0.0849235985250167	0.3331673306772908	0.4203998711735308	0.1478939152199182	1.160314462936133	0.0125596834804291
CD4+Tcm	ANXA1	EGFR	BGN+ cells	0.4514893617021277	0.9244258676305712	0.0284437823483512	0.5732217573221757	0.503448745756721	0.1771099641745243	0.4654010436036797	0.0050376772727044
CD4+Tcm	ANXA1	EGFR	BGN- cells	0.4514893617021277	0.9244258676305712	0.0284437823483512	0.4419342556161949	0.4704492988124628	0.165500975344307	0.4348955012309048	0.0047074737211333
CD4+Tcm	ANXA1	EGFR	FC	0.4514893617021277	0.9244258676305712	0.0284437823483512	0.5656970912738215	0.4199187425047761	0.1477246573123265	0.388183747874316	0.0042018480000765
CD4+Tcm	ANXA1	EGFR	Fibroblast	0.4514893617021277	0.9244258676305712	0.0284437823483512	0.3331673306772908	0.4203998711735308	0.1478939152199182	0.3886285156613716	0.0042066623351608
CD4+Tem	ANXA1	EGFR	BGN+ cells	0.7252047315741583	1.687309294172594	0.0519170438629213	0.5732217573221757	0.503448745756721	0.1771099641745243	0.8494737478548509	0.0091950257786092
CD4+Tem	ANXA1	EGFR	BGN- cells	0.7252047315741583	1.687309294172594	0.0519170438629213	0.4419342556161949	0.4704492988124628	0.165500975344307	0.7937934743232484	0.0085923213963066
CD4+Tem	ANXA1	EGFR	FC	0.7252047315741583	1.687309294172594	0.0519170438629213	0.5656970912738215	0.4199187425047761	0.1477246573123265	0.708532797025577	0.007669427513319
CD4+Tem	ANXA1	EGFR	Fibroblast	0.7252047315741583	1.687309294172594	0.0519170438629213	0.3331673306772908	0.4203998711735308	0.1478939152199182	0.7093446099000598	0.0076782148835316
CD8+Tcm	ANXA1	EGFR	BGN+ cells	0.7625398666280081	1.666764384307816	0.0512848948015173	0.5732217573221757	0.503448745756721	0.1771099641745243	0.8391304387517435	0.0090830658809909
CD8+Tcm	ANXA1	EGFR	BGN- cells	0.7625398666280081	1.666764384307816	0.0512848948015173	0.4419342556161949	0.4704492988124628	0.165500975344307	0.7841281358831984	0.0084877001100813
CD8+Tcm	ANXA1	EGFR	FC	0.7625398666280081	1.666764384307816	0.0512848948015173	0.5656970912738215	0.4199187425047761	0.1477246573123265	0.6999056043102856	0.0075760435098528
CD8+Tcm	ANXA1	EGFR	Fibroblast	0.7625398666280081	1.666764384307816	0.0512848948015173	0.3331673306772908	0.4203998711735308	0.1478939152199182	0.7007075324396353	0.007584723883838
CD8+Tem	ANXA1	EGFR	BGN+ cells	0.6369087275149901	1.305832421584525	0.0401793312839381	0.5732217573221757	0.503448745756721	0.1771099641745243	0.6574196948151908	0.0071161599242546
CD8+Tem	ANXA1	EGFR	BGN- cells	0.6369087275149901	1.305832421584525	0.0401793312839381	0.4419342556161949	0.4704492988124628	0.165500975344307	0.6143279471010199	0.0066497185161737
CD8+Tem	ANXA1	EGFR	FC	0.6369087275149901	1.305832421584525	0.0401793312839381	0.5656970912738215	0.4199187425047761	0.1477246573123265	0.5483435083937402	0.0059354779449582
CD8+Tem	ANXA1	EGFR	Fibroblast	0.6369087275149901	1.305832421584525	0.0401793312839381	0.3331673306772908	0.4203998711735308	0.1478939152199182	0.5489717818083539	0.0059422786144997
DCs	ANXA1	EGFR	BGN+ cells	0.6428571428571429	1.271546218947607	0.039124374559441	0.5732217573221757	0.503448745756721	0.1771099641745243	0.6401583491008738	0.0069293165765732
DCs	ANXA1	EGFR	BGN- cells	0.6428571428571429	1.271546218947607	0.039124374559441	0.4419342556161949	0.4704492988124628	0.165500975344307	0.59819802711154	0.0064751221493234
DCs	ANXA1	EGFR	FC	0.6428571428571429	1.271546218947607	0.039124374559441	0.5656970912738215	0.4199187425047761	0.1477246573123265	0.5339460892971818	0.0057796348243525
DCs	ANXA1	EGFR	Fibroblast	0.6428571428571429	1.271546218947607	0.039124374559441	0.3331673306772908	0.4203998711735308	0.1478939152199182	0.5345578666367642	0.0057862569341263
Endothelial cell	ANXA1	EGFR	BGN+ cells	0.6901338621715419	1.080515186364264	0.0332465153358468	0.5732217573221757	0.503448745756721	0.1771099641745243	0.5439840153461782	0.0058882891400596
Endothelial cell	ANXA1	EGFR	BGN- cells	0.6901338621715419	1.080515186364264	0.0332465153358468	0.4419342556161949	0.4704492988124628	0.165500975344307	0.5083276117812854	0.0055023307148821
Endothelial cell	ANXA1	EGFR	FC	0.6901338621715419	1.080515186364264	0.0332465153358468	0.5656970912738215	0.4199187425047761	0.1477246573123265	0.4537285783153954	0.0049113300848169
Endothelial cell	ANXA1	EGFR	Fibroblast	0.6901338621715419	1.080515186364264	0.0332465153358468	0.3331673306772908	0.4203998711735308	0.1478939152199182	0.45424844514858	0.0049169573204374
FC	ANXA1	EGFR	BGN+ cells	0.7988966900702106	1.121335963440861	0.0345025352495186	0.5732217573221757	0.503448745756721	0.1771099641745243	0.5645351843662059	0.0061107427819725
FC	ANXA1	EGFR	BGN- cells	0.7988966900702106	1.121335963440861	0.0345025352495186	0.4419342556161949	0.4704492988124628	0.165500975344307	0.5275317177339505	0.0057102032356466
FC	ANXA1	EGFR	FC	0.7988966900702106	1.121335963440861	0.0345025352495186	0.5656970912738215	0.4199187425047761	0.1477246573123265	0.4708699876934679	0.0050968751961416
FC	ANXA1	EGFR	Fibroblast	0.7988966900702106	1.121335963440861	0.0345025352495186	0.3331673306772908	0.4203998711735308	0.1478939152199182	0.471409494572785	0.0051027150230645
Fibroblast	ANXA1	EGFR	BGN+ cells	0.8386454183266933	1.649797322754275	0.0507628330301857	0.5732217573221757	0.503448745756721	0.1771099641745243	0.8305883928934363	0.0089906035393735
Fibroblast	ANXA1	EGFR	BGN- cells	0.8386454183266933	1.649797322754275	0.0507628330301857	0.4419342556161949	0.4704492988124628	0.165500975344307	0.7761459936724272	0.0084012983777359
Fibroblast	ANXA1	EGFR	FC	0.8386454183266933	1.649797322754275	0.0507628330301857	0.5656970912738215	0.4199187425047761	0.1477246573123265	0.6927808171587215	0.007498922113587
Fibroblast	ANXA1	EGFR	Fibroblast	0.8386454183266933	1.649797322754275	0.0507628330301857	0.3331673306772908	0.4203998711735308	0.1478939152199182	0.6935745819483334	0.0075075141244891
Gamma_delta_T	ANXA1	EGFR	BGN+ cells	0.6788990825688074	1.311577746267796	0.0403561099424913	0.5732217573221757	0.503448745756721	0.1771099641745243	0.6603121713209488	0.0071474691861378
Gamma_delta_T	ANXA1	EGFR	BGN- cells	0.6788990825688074	1.311577746267796	0.0403561099424913	0.4419342556161949	0.4704492988124628	0.165500975344307	0.6170308310697149	0.0066789755565844
Gamma_delta_T	ANXA1	EGFR	FC	0.6788990825688074	1.311577746267796	0.0403561099424913	0.5656970912738215	0.4199187425047761	0.1477246573123265	0.5507560779100211	0.0059615925117131
Gamma_delta_T	ANXA1	EGFR	Fibroblast	0.6788990825688074	1.311577746267796	0.0403561099424913	0.3331673306772908	0.4203998711735308	0.1478939152199182	0.5513871155650513	0.0059684231024405
M1_Macrophage	ANXA1	EGFR	BGN+ cells	0.88391557496361	2.040825350254783	0.0627944263637188	0.5732217573221757	0.503448745756721	0.1771099641745243	1.027450962894292	0.011121518603638
M1_Macrophage	ANXA1	EGFR	BGN- cells	0.88391557496361	2.040825350254783	0.0627944263637188	0.4419342556161949	0.4704492988124628	0.165500975344307	0.9601048550260616	0.0103925388093817
M1_Macrophage	ANXA1	EGFR	FC	0.88391557496361	2.040825350254783	0.0627944263637188	0.5656970912738215	0.4199187425047761	0.1477246573123265	0.8569808147508577	0.0092762851157044
M1_Macrophage	ANXA1	EGFR	Fibroblast	0.88391557496361	2.040825350254783	0.0627944263637188	0.3331673306772908	0.4203998711735308	0.1478939152199182	0.8579627143347868	0.0092869135689192
M2_Macrophage	ANXA1	EGFR	BGN+ cells	0.8504892367906066	1.761027463194033	0.0541852880003763	0.5732217573221757	0.503448745756721	0.1771099641745243	0.8865870675881762	0.0095967544165329
M2_Macrophage	ANXA1	EGFR	BGN- cells	0.8504892367906066	1.761027463194033	0.0541852880003763	0.4419342556161949	0.4704492988124628	0.165500975344307	0.828474135249123	0.0089677180133744
M2_Macrophage	ANXA1	EGFR	FC	0.8504892367906066	1.761027463194033	0.0541852880003763	0.5656970912738215	0.4199187425047761	0.1477246573123265	0.7394884378608142	0.0080045031012253
M2_Macrophage	ANXA1	EGFR	Fibroblast	0.8504892367906066	1.761027463194033	0.0541852880003763	0.3331673306772908	0.4203998711735308	0.1478939152199182	0.7403357186598212	0.0080136743896945
Mast cell	ANXA1	EGFR	BGN+ cells	0.9176029962546816	2.95644555325946	0.0909672660471991	0.5732217573221757	0.503448745756721	0.1771099641745243	1.48841880568651	0.0161112092306738
Mast cell	ANXA1	EGFR	BGN- cells	0.9176029962546816	2.95644555325946	0.0909672660471991	0.4419342556161949	0.4704492988124628	0.165500975344307	1.390857737508137	0.0150551712552165
Mast cell	ANXA1	EGFR	FC	0.9176029962546816	2.95644555325946	0.0909672660471991	0.5656970912738215	0.4199187425047761	0.1477246573123265	1.241466899008549	0.0134381082034617
Mast cell	ANXA1	EGFR	Fibroblast	0.9176029962546816	2.95644555325946	0.0909672660471991	0.3331673306772908	0.4203998711735308	0.1478939152199182	1.242889329721835	0.0134535051325722
NK cell	ANXA1	EGFR	BGN+ cells	0.6386612021857924	1.313283248295282	0.0404085867609828	0.5732217573221757	0.503448745756721	0.1771099641745243	0.6611708041775721	0.0071567633535808
NK cell	ANXA1	EGFR	BGN- cells	0.6386612021857924	1.313283248295282	0.0404085867609828	0.4419342556161949	0.4704492988124628	0.165500975344307	0.6178331833026688	0.0066876605212277
NK cell	ANXA1	EGFR	FC	0.6386612021857924	1.313283248295282	0.0404085867609828	0.5656970912738215	0.4199187425047761	0.1477246573123265	0.5514722501767424	0.0059693446317416
NK cell	ANXA1	EGFR	Fibroblast	0.6386612021857924	1.313283248295282	0.0404085867609828	0.3331673306772908	0.4203998711735308	0.1478939152199182	0.5521041083976925	0.0059761841045855
Neutrophils	ANXA1	EGFR	BGN+ cells	0.2777777777777778	0.6244957305142873	0.0192151921081049	0.5732217573221757	0.503448745756721	0.1771099641745243	0.3144015922578452	0.003403201985873
Neutrophils	ANXA1	EGFR	BGN- cells	0.2777777777777778	0.6244957305142873	0.0192151921081049	0.4419342556161949	0.4704492988124628	0.165500975344307	0.2937935785318232	0.0031801330353195
Neutrophils	ANXA1	EGFR	FC	0.2777777777777778	0.6244957305142873	0.0192151921081049	0.5656970912738215	0.4199187425047761	0.1477246573123265	0.262237461857161	0.0028385576693603
Neutrophils	ANXA1	EGFR	Fibroblast	0.2777777777777778	0.6244957305142873	0.0192151921081049	0.3331673306772908	0.4203998711735308	0.1478939152199182	0.2625379246566264	0.0028418099925705
SMCs	ANXA1	EGFR	BGN+ cells	0.6109906001446131	0.9903180010087528	0.030471226155264	0.5732217573221757	0.503448745756721	0.1771099641745243	0.4985743555081598	0.0053967577727126
SMCs	ANXA1	EGFR	BGN- cells	0.6109906001446131	0.9903180010087528	0.030471226155264	0.4419342556161949	0.4704492988124628	0.165500975344307	0.4658944091759276	0.0050430176486331
SMCs	ANXA1	EGFR	FC	0.6109906001446131	0.9903180010087528	0.030471226155264	0.5656970912738215	0.4199187425047761	0.1477246573123265	0.415853089663439	0.0045013514416727
SMCs	ANXA1	EGFR	Fibroblast	0.6109906001446131	0.9903180010087528	0.030471226155264	0.3331673306772908	0.4203998711735308	0.1478939152199182	0.4163295600449082	0.0045065089376535
monocytes	ANXA1	EGFR	BGN+ cells	0.8799283154121864	2.428539239336469	0.0747240465318981	0.5732217573221757	0.503448745756721	0.1771099641745243	1.222645034064927	0.0132343732042399
monocytes	ANXA1	EGFR	BGN- cells	0.8799283154121864	2.428539239336469	0.0747240465318981	0.4419342556161949	0.4704492988124628	0.165500975344307	1.142504582284394	0.0123669025827025
monocytes	ANXA1	EGFR	FC	0.8799283154121864	2.428539239336469	0.0747240465318981	0.5656970912738215	0.4199187425047761	0.1477246573123265	1.019789143505675	0.0110385841669149
monocytes	ANXA1	EGFR	Fibroblast	0.8799283154121864	2.428539239336469	0.0747240465318981	0.3331673306772908	0.4203998711735308	0.1478939152199182	1.020957583356916	0.0110512318026777
BGN+ cells	ANXA1	FPR1	M1_Macrophage	0.9690376569037656	2.693318793563838	0.0828710838168245	0.3813682678311499	0.4292098155993776	0.1012943550602884	1.155998862735873	0.0083943729883723
BGN+ cells	ANXA1	FPR1	M2_Macrophage	0.9690376569037656	2.693318793563838	0.0828710838168245	0.3839530332681018	0.429156501623381	0.1012817728577898	1.155855271202362	0.0083933302876144
BGN+ cells	ANXA1	FPR1	Neutrophils	0.9690376569037656	2.693318793563838	0.0828710838168245	0.7638888888888888	2.240802448387355	0.5288337558402321	6.035195346905526	0.043825026505402
BGN+ cells	ANXA1	FPR1	monocytes	0.9690376569037656	2.693318793563838	0.0828710838168245	0.568100358422939	0.8768787460506395	0.206945097290554	2.36171400641488	0.0171497645030464
BGN- cells	ANXA1	FPR1	M1_Macrophage	0.959258789186445	2.760025733826127	0.0849235985250167	0.3813682678311499	0.4292098155993776	0.1012943550602884	1.184630136265049	0.0086022811419904
BGN- cells	ANXA1	FPR1	M2_Macrophage	0.959258789186445	2.760025733826127	0.0849235985250167	0.3839530332681018	0.429156501623381	0.1012817728577898	1.184482988319326	0.0086012126160768
BGN- cells	ANXA1	FPR1	Neutrophils	0.959258789186445	2.760025733826127	0.0849235985250167	0.7638888888888888	2.240802448387355	0.5288337558402321	6.18467242196969	0.0449104655674525
BGN- cells	ANXA1	FPR1	monocytes	0.959258789186445	2.760025733826127	0.0849235985250167	0.568100358422939	0.8768787460506395	0.206945097290554	2.42020790454495	0.0175745223590235
CD4+Tcm	ANXA1	FPR1	M1_Macrophage	0.4514893617021277	0.9244258676305712	0.0284437823483512	0.3813682678311499	0.4292098155993776	0.1012943550602884	0.3967726561810121	0.0028811945884514
CD4+Tcm	ANXA1	FPR1	M2_Macrophage	0.4514893617021277	0.9244258676305712	0.0284437823483512	0.3839530332681018	0.429156501623381	0.1012817728577898	0.3967233713624946	0.0028808367030221
CD4+Tcm	ANXA1	FPR1	Neutrophils	0.4514893617021277	0.9244258676305712	0.0284437823483512	0.7638888888888888	2.240802448387355	0.5288337558402321	2.071455747539189	0.0150420322495807
CD4+Tcm	ANXA1	FPR1	monocytes	0.4514893617021277	0.9244258676305712	0.0284437823483512	0.568100358422939	0.8768787460506395	0.206945097290554	0.8106093956246698	0.0058863013053908
CD4+Tem	ANXA1	FPR1	M1_Macrophage	0.7252047315741583	1.687309294172594	0.0519170438629213	0.3813682678311499	0.4292098155993776	0.1012943550602884	0.7242097110109351	0.0052589034747313
CD4+Tem	ANXA1	FPR1	M2_Macrophage	0.7252047315741583	1.687309294172594	0.0519170438629213	0.3839530332681018	0.429156501623381	0.1012817728577898	0.7241197538437267	0.0052582502439723
CD4+Tem	ANXA1	FPR1	Neutrophils	0.7252047315741583	1.687309294172594	0.0519170438629213	0.7638888888888888	2.240802448387355	0.5288337558402321	3.780926797568688	0.0274554852981507
CD4+Tem	ANXA1	FPR1	monocytes	0.7252047315741583	1.687309294172594	0.0519170438629213	0.568100358422939	0.8768787460506395	0.206945097290554	1.479565658073654	0.0107439776932502
CD8+Tcm	ANXA1	FPR1	M1_Macrophage	0.7625398666280081	1.666764384307816	0.0512848948015173	0.3813682678311499	0.4292098155993776	0.1012943550602884	0.715391634036368	0.0051948703432544
CD8+Tcm	ANXA1	FPR1	M2_Macrophage	0.7625398666280081	1.666764384307816	0.0512848948015173	0.3839530332681018	0.429156501623381	0.1012817728577898	0.7153027721999909	0.0051942250663229
CD8+Tcm	ANXA1	FPR1	Neutrophils	0.7625398666280081	1.666764384307816	0.0512848948015173	0.7638888888888888	2.240802448387355	0.5288337558402321	3.734889713241797	0.0271211835357576
CD8+Tcm	ANXA1	FPR1	monocytes	0.7625398666280081	1.666764384307816	0.0512848948015173	0.568100358422939	0.8768787460506395	0.206945097290554	1.461550263273704	0.0106131575442358
CD8+Tem	ANXA1	FPR1	M1_Macrophage	0.6369087275149901	1.305832421584525	0.0401793312839381	0.3813682678311499	0.4292098155993776	0.1012943550602884	0.5604760928719825	0.0040699394491601
CD8+Tem	ANXA1	FPR1	M2_Macrophage	0.6369087275149901	1.305832421584525	0.0401793312839381	0.3839530332681018	0.429156501623381	0.1012817728577898	0.5604064737536026	0.0040694339046777
CD8+Tem	ANXA1	FPR1	Neutrophils	0.6369087275149901	1.305832421584525	0.0401793312839381	0.7638888888888888	2.240802448387355	0.5288337558402321	2.926112487470192	0.0212481866700339
CD8+Tem	ANXA1	FPR1	monocytes	0.6369087275149901	1.305832421584525	0.0401793312839381	0.568100358422939	0.8768787460506395	0.206945097290554	1.145056696391308	0.0083149156216239
DCs	ANXA1	FPR1	M1_Macrophage	0.6428571428571429	1.271546218947607	0.039124374559441	0.3813682678311499	0.4292098155993776	0.1012943550602884	0.5457601181605882	0.0039630782881357
DCs	ANXA1	FPR1	M2_Macrophage	0.6428571428571429	1.271546218947607	0.039124374559441	0.3839530332681018	0.429156501623381	0.1012817728577898	0.5456923269759927	0.0039625860173323
DCs	ANXA1	FPR1	Neutrophils	0.6428571428571429	1.271546218947607	0.039124374559441	0.7638888888888888	2.240802448387355	0.5288337558402321	2.849283880655481	0.0206902899431692
DCs	ANXA1	FPR1	monocytes	0.6428571428571429	1.271546218947607	0.039124374559441	0.568100358422939	0.8768787460506395	0.206945097290554	1.11499185401621	0.0080965974996356
Endothelial cell	ANXA1	FPR1	M1_Macrophage	0.6901338621715419	1.080515186364264	0.0332465153358468	0.3813682678311499	0.4292098155993776	0.1012943550602884	0.4637677238917328	0.0033676843289465
Endothelial cell	ANXA1	FPR1	M2_Macrophage	0.6901338621715419	1.080515186364264	0.0332465153358468	0.3839530332681018	0.429156501623381	0.1012817728577898	0.4637101173310229	0.0033672660145582
Endothelial cell	ANXA1	FPR1	Neutrophils	0.6901338621715419	1.080515186364264	0.0332465153358468	0.7638888888888888	2.240802448387355	0.5288337558402321	2.421221075124761	0.0175818795736557
Endothelial cell	ANXA1	FPR1	monocytes	0.6901338621715419	1.080515186364264	0.0332465153358468	0.568100358422939	0.8768787460506395	0.206945097290554	0.9474808017077686	0.0068802033507487
FC	ANXA1	FPR1	M1_Macrophage	0.7988966900702106	1.121335963440861	0.0345025352495186	0.3813682678311499	0.4292098155993776	0.1012943550602884	0.4812884020934024	0.0034949120560448
FC	ANXA1	FPR1	M2_Macrophage	0.7988966900702106	1.121335963440861	0.0345025352495186	0.3839530332681018	0.429156501623381	0.1012817728577898	0.4812286192147633	0.0034944779381596
FC	ANXA1	FPR1	Neutrophils	0.7988966900702106	1.121335963440861	0.0345025352495186	0.7638888888888888	2.240802448387355	0.5288337558402321	2.512692372343075	0.0182461053020129
FC	ANXA1	FPR1	monocytes	0.7988966900702106	1.121335963440861	0.0345025352495186	0.568100358422939	0.8768787460506395	0.206945097290554	0.983275673523508	0.0071401305139824
Fibroblast	ANXA1	FPR1	M1_Macrophage	0.8386454183266933	1.649797322754275	0.0507628330301857	0.3813682678311499	0.4292098155993776	0.1012943550602884	0.7081092046757095	0.0051419884328257
Fibroblast	ANXA1	FPR1	M2_Macrophage	0.8386454183266933	1.649797322754275	0.0507628330301857	0.3839530332681018	0.429156501623381	0.1012817728577898	0.7080212474208448	0.0051413497245811
Fibroblast	ANXA1	FPR1	Neutrophils	0.8386454183266933	1.649797322754275	0.0507628330301857	0.7638888888888888	2.240802448387355	0.5288337558402321	3.696869880170683	0.0268450996484437
Fibroblast	ANXA1	FPR1	monocytes	0.8386454183266933	1.649797322754275	0.0507628330301857	0.568100358422939	0.8768787460506395	0.206945097290554	1.446672207614471	0.0105051194201759
Gamma_delta_T	ANXA1	FPR1	M1_Macrophage	0.6788990825688074	1.311577746267796	0.0403561099424913	0.3813682678311499	0.4292098155993776	0.1012943550602884	0.5629420426198479	0.0040878461293667
Gamma_delta_T	ANXA1	FPR1	M2_Macrophage	0.6788990825688074	1.311577746267796	0.0403561099424913	0.3839530332681018	0.429156501623381	0.1012817728577898	0.5628721171953658	0.0040873383606194
Gamma_delta_T	ANXA1	FPR1	Neutrophils	0.6788990825688074	1.311577746267796	0.0403561099424913	0.7638888888888888	2.240802448387355	0.5288337558402321	2.938986625087246	0.021341673191989
Gamma_delta_T	ANXA1	FPR1	monocytes	0.6788990825688074	1.311577746267796	0.0403561099424913	0.568100358422939	0.8768787460506395	0.206945097290554	1.150094649495229	0.0083514990983171
M1_Macrophage	ANXA1	FPR1	M1_Macrophage	0.88391557496361	2.040825350254783	0.0627944263637188	0.3813682678311499	0.4292098155993776	0.1012943550602884	0.8759422722533907	0.0063607209198936
M1_Macrophage	ANXA1	FPR1	M2_Macrophage	0.88391557496361	2.040825350254783	0.0627944263637188	0.3839530332681018	0.429156501623381	0.1012817728577898	0.875833467739654	0.0063599308277053
M1_Macrophage	ANXA1	FPR1	Neutrophils	0.88391557496361	2.040825350254783	0.0627944263637188	0.7638888888888888	2.240802448387355	0.5288337558402321	4.573086441581899	0.0332078123397583
M1_Macrophage	ANXA1	FPR1	monocytes	0.88391557496361	2.040825350254783	0.0627944263637188	0.568100358422939	0.8768787460506395	0.206945097290554	1.789556374039772	0.0129949986731443
M2_Macrophage	ANXA1	FPR1	M1_Macrophage	0.8504892367906066	1.761027463194033	0.0541852880003763	0.3813682678311499	0.4292098155993776	0.1012943550602884	0.7558502727429506	0.0054886638017541
M2_Macrophage	ANXA1	FPR1	M2_Macrophage	0.8504892367906066	1.761027463194033	0.0541852880003763	0.3839530332681018	0.429156501623381	0.1012817728577898	0.7557563853670485	0.005487982031488
M2_Macrophage	ANXA1	FPR1	Neutrophils	0.8504892367906066	1.761027463194033	0.0541852880003763	0.7638888888888888	2.240802448387355	0.5288337558402321	3.946114651202561	0.0286550093645236
M2_Macrophage	ANXA1	FPR1	monocytes	0.8504892367906066	1.761027463194033	0.0541852880003763	0.568100358422939	0.8768787460506395	0.206945097290554	1.544207553686322	0.0112133796969545
Mast cell	ANXA1	FPR1	M1_Macrophage	0.9176029962546816	2.95644555325946	0.0909672660471991	0.3813682678311499	0.4292098155993776	0.1012943550602884	1.268935450744093	0.0092144705458487
Mast cell	ANXA1	FPR1	M2_Macrophage	0.9176029962546816	2.95644555325946	0.0909672660471991	0.3839530332681018	0.429156501623381	0.1012817728577898	1.268777830876831	0.0092133259772865
Mast cell	ANXA1	FPR1	Neutrophils	0.9176029962546816	2.95644555325946	0.0909672660471991	0.7638888888888888	2.240802448387355	0.5288337558402321	6.624810434267705	0.0481065609622579
Mast cell	ANXA1	FPR1	monocytes	0.9176029962546816	2.95644555325946	0.0909672660471991	0.568100358422939	0.8768787460506395	0.206945097290554	2.592444269509145	0.0188252297223933
NK cell	ANXA1	FPR1	M1_Macrophage	0.6386612021857924	1.313283248295282	0.0404085867609828	0.3813682678311499	0.4292098155993776	0.1012943550602884	0.5636740608305696	0.0040931617348514
NK cell	ANXA1	FPR1	M2_Macrophage	0.6386612021857924	1.313283248295282	0.0404085867609828	0.3839530332681018	0.429156501623381	0.1012817728577898	0.5636040444789931	0.0040926533058301
NK cell	ANXA1	FPR1	Neutrophils	0.6386612021857924	1.313283248295282	0.0404085867609828	0.7638888888888888	2.240802448387355	0.5288337558402321	2.942808318206166	0.0213694247050064
NK cell	ANXA1	FPR1	monocytes	0.6386612021857924	1.313283248295282	0.0404085867609828	0.568100358422939	0.8768787460506395	0.206945097290554	1.151590167974478	0.0083623589186253
Neutrophils	ANXA1	FPR1	M1_Macrophage	0.2777777777777778	0.6244957305142873	0.0192151921081049	0.3813682678311499	0.4292098155993776	0.1012943550602884	0.2680396973366359	0.00194639049195
Neutrophils	ANXA1	FPR1	M2_Macrophage	0.2777777777777778	0.6244957305142873	0.0192151921081049	0.3839530332681018	0.429156501623381	0.1012817728577898	0.2680064029862492	0.0019461487225118
Neutrophils	ANXA1	FPR1	Neutrophils	0.2777777777777778	0.6244957305142873	0.0192151921081049	0.7638888888888888	2.240802448387355	0.5288337558402321	1.399371561943865	0.0101616422117207
Neutrophils	ANXA1	FPR1	monocytes	0.2777777777777778	0.6244957305142873	0.0192151921081049	0.568100358422939	0.8768787460506395	0.206945097290554	0.5476070330873464	0.0039764898002684
SMCs	ANXA1	FPR1	M1_Macrophage	0.6109906001446131	0.9903180010087528	0.030471226155264	0.3813682678311499	0.4292098155993776	0.1012943550602884	0.425054206597711	0.0030865632012936
SMCs	ANXA1	FPR1	M2_Macrophage	0.6109906001446131	0.9903180010087528	0.030471226155264	0.3839530332681018	0.429156501623381	0.1012817728577898	0.4250014088075762	0.0030861798061557
SMCs	ANXA1	FPR1	Neutrophils	0.6109906001446131	0.9903180010087528	0.030471226155264	0.7638888888888888	2.240802448387355	0.5288337558402321	2.219107001342484	0.0161142129727453
SMCs	ANXA1	FPR1	monocytes	0.6109906001446131	0.9903180010087528	0.030471226155264	0.568100358422939	0.8768787460506395	0.206945097290554	0.8683888069159311	0.0063058708612635
monocytes	ANXA1	FPR1	M1_Macrophage	0.8799283154121864	2.428539239336469	0.0747240465318981	0.3813682678311499	0.4292098155993776	0.1012943550602884	1.042352879091459	0.0075691241009436
monocytes	ANXA1	FPR1	M2_Macrophage	0.8799283154121864	2.428539239336469	0.0747240465318981	0.3839530332681018	0.429156501623381	0.1012817728577898	1.042223404008746	0.0075681839078586
monocytes	ANXA1	FPR1	Neutrophils	0.8799283154121864	2.428539239336469	0.0747240465318981	0.7638888888888888	2.240802448387355	0.5288337558402321	5.441876673509924	0.0395165981790439
monocytes	ANXA1	FPR1	monocytes	0.8799283154121864	2.428539239336469	0.0747240465318981	0.568100358422939	0.8768787460506395	0.206945097290554	2.129534442924137	0.0154637750794875
BGN+ cells	ANXA1	FPR2	Neutrophils	0.9690376569037656	2.693318793563838	0.0828710838168245	0.4861111111111111	1.167341320236181	0.602431248315539	3.144022316295729	0.0499241304730313
BGN+ cells	ANXA1	FPR2	monocytes	0.9690376569037656	2.693318793563838	0.0828710838168245	0.4014336917562724	0.6721252617561339	0.3468644975080924	1.810247599116809	0.0287450368460738
BGN- cells	ANXA1	FPR2	Neutrophils	0.959258789186445	2.760025733826127	0.0849235985250167	0.4861111111111111	1.167341320236181	0.602431248315539	3.221892084010425	0.0511606294708734
BGN- cells	ANXA1	FPR2	monocytes	0.959258789186445	2.760025733826127	0.0849235985250167	0.4014336917562724	0.6721252617561339	0.3468644975080924	1.855083018801551	0.0294569813289588
CD4+Tcm	ANXA1	FPR2	Neutrophils	0.4514893617021277	0.9244258676305712	0.0284437823483512	0.4861111111111111	1.167341320236181	0.602431248315539	1.079120512780348	0.0171354233069327
CD4+Tcm	ANXA1	FPR2	monocytes	0.4514893617021277	0.9244258676305712	0.0284437823483512	0.4014336917562724	0.6721252617561339	0.3468644975080924	0.6213299782553389	0.0098661382714904
CD4+Tem	ANXA1	FPR2	Neutrophils	0.7252047315741583	1.687309294172594	0.0519170438629213	0.4861111111111111	1.167341320236181	0.602431248315539	1.969665859106215	0.0312764495431923
CD4+Tem	ANXA1	FPR2	monocytes	0.7252047315741583	1.687309294172594	0.0519170438629213	0.4014336917562724	0.6721252617561339	0.3468644975080924	1.134083201009312	0.0180081793316178
CD8+Tcm	ANXA1	FPR2	Neutrophils	0.7625398666280081	1.666764384307816	0.0512848948015173	0.4861111111111111	1.167341320236181	0.602431248315539	1.945682936900532	0.0308956231950092
CD8+Tcm	ANXA1	FPR2	monocytes	0.7625398666280081	1.666764384307816	0.0512848948015173	0.4014336917562724	0.6721252617561339	0.3468644975080924	1.120274448088692	0.0177889092650837
CD8+Tem	ANXA1	FPR2	Neutrophils	0.6369087275149901	1.305832421584525	0.0401793312839381	0.4861111111111111	1.167341320236181	0.602431248315539	1.524352143019688	0.0242052847018664
CD8+Tem	ANXA1	FPR2	monocytes	0.6369087275149901	1.305832421584525	0.0401793312839381	0.4014336917562724	0.6721252617561339	0.3468644975080924	0.8776829581671448	0.0139367835560144
DCs	ANXA1	FPR2	Neutrophils	0.6428571428571429	1.271546218947607	0.039124374559441	0.4861111111111111	1.167341320236181	0.602431248315539	1.484328441967624	0.0235697458054087
DCs	ANXA1	FPR2	monocytes	0.6428571428571429	1.271546218947607	0.039124374559441	0.4014336917562724	0.6721252617561339	0.3468644975080924	0.8546383352451826	0.0135708565218789
Endothelial cell	ANXA1	FPR2	Neutrophils	0.6901338621715419	1.080515186364264	0.0332465153358468	0.4861111111111111	1.167341320236181	0.602431248315539	1.261330024185703	0.0200287397359159
Endothelial cell	ANXA1	FPR2	monocytes	0.6901338621715419	1.080515186364264	0.0332465153358468	0.4014336917562724	0.6721252617561339	0.3468644975080924	0.7262415524665585	0.0115320358358636
FC	ANXA1	FPR2	Neutrophils	0.7988966900702106	1.121335963440861	0.0345025352495186	0.4861111111111111	1.167341320236181	0.602431248315539	1.308981803991365	0.0207854053804184
FC	ANXA1	FPR2	monocytes	0.7988966900702106	1.121335963440861	0.0345025352495186	0.4014336917562724	0.6721252617561339	0.3468644975080924	0.7536782279442553	0.0119677045520795
Fibroblast	ANXA1	FPR2	Neutrophils	0.8386454183266933	1.649797322754275	0.0507628330301857	0.4861111111111111	1.167341320236181	0.602431248315539	1.925876584866093	0.030581116870408
Fibroblast	ANXA1	FPR2	monocytes	0.8386454183266933	1.649797322754275	0.0507628330301857	0.4014336917562724	0.6721252617561339	0.3468644975080924	1.108870457400786	0.0176078245711025
Gamma_delta_T	ANXA1	FPR2	Neutrophils	0.6788990825688074	1.311577746267796	0.0403561099424913	0.4861111111111111	1.167341320236181	0.602431248315539	1.531058897920644	0.0243117816898142
Gamma_delta_T	ANXA1	FPR2	monocytes	0.6788990825688074	1.311577746267796	0.0403561099424913	0.4014336917562724	0.6721252617561339	0.3468644975080924	0.8815445360237625	0.0139981017965835
M1_Macrophage	ANXA1	FPR2	Neutrophils	0.88391557496361	2.040825350254783	0.0627944263637188	0.4861111111111111	1.167341320236181	0.602431248315539	2.382339758737885	0.0378293246615533
M1_Macrophage	ANXA1	FPR2	monocytes	0.88391557496361	2.040825350254783	0.0627944263637188	0.4014336917562724	0.6721252617561339	0.3468644975080924	1.37169027273855	0.0217811571469602
M2_Macrophage	ANXA1	FPR2	Neutrophils	0.8504892367906066	1.761027463194033	0.0541852880003763	0.4861111111111111	1.167341320236181	0.602431248315539	2.055720123857095	0.0326429106904037
M2_Macrophage	ANXA1	FPR2	monocytes	0.8504892367906066	1.761027463194033	0.0541852880003763	0.4014336917562724	0.6721252617561339	0.3468644975080924	1.18363104465903	0.0187949526945818
Mast cell	ANXA1	FPR2	Neutrophils	0.9176029962546816	2.95644555325946	0.0909672660471991	0.4861111111111111	1.167341320236181	0.602431248315539	3.451181055348285	0.0548015236406659
Mast cell	ANXA1	FPR2	monocytes	0.9176029962546816	2.95644555325946	0.0909672660471991	0.4014336917562724	0.6721252617561339	0.3468644975080924	1.987101741352272	0.0315533150271466
NK cell	ANXA1	FPR2	Neutrophils	0.6386612021857924	1.313283248295282	0.0404085867609828	0.4861111111111111	1.167341320236181	0.602431248315539	1.533049800909075	0.0243433953650856
NK cell	ANXA1	FPR2	monocytes	0.6386612021857924	1.313283248295282	0.0404085867609828	0.4014336917562724	0.6721252617561339	0.3468644975080924	0.882690847020412	0.0140163041418604
Neutrophils	ANXA1	FPR2	Neutrophils	0.2777777777777778	0.6244957305142873	0.0192151921081049	0.4861111111111111	1.167341320236181	0.602431248315539	0.7289996705404065	0.0115758321683085
Neutrophils	ANXA1	FPR2	monocytes	0.2777777777777778	0.6244957305142873	0.0192151921081049	0.4014336917562724	0.6721252617561339	0.3468644975080924	0.4197393563375034	0.0066650679550992
SMCs	ANXA1	FPR2	Neutrophils	0.6109906001446131	0.9903180010087528	0.030471226155264	0.4861111111111111	1.167341320236181	0.602431248315539	1.156039122751213	0.0183568188104208
SMCs	ANXA1	FPR2	monocytes	0.6109906001446131	0.9903180010087528	0.030471226155264	0.4014336917562724	0.6721252617561339	0.3468644975080924	0.6656177456498192	0.010569386548801
monocytes	ANXA1	FPR2	Neutrophils	0.8799283154121864	2.428539239336469	0.0747240465318981	0.4861111111111111	1.167341320236181	0.602431248315539	2.834934201892405	0.0450161006313998
monocytes	ANXA1	FPR2	monocytes	0.8799283154121864	2.428539239336469	0.0747240465318981	0.4014336917562724	0.6721252617561339	0.3468644975080924	1.632282571924067	0.0259191188520581
BGN+ cells	ANXA1	FPR3	M2_Macrophage	0.9690376569037656	2.693318793563838	0.0828710838168245	0.3569471624266145	0.4285933516998507	0.5202683437218636	1.154338528929724	0.043115201519815
BGN- cells	ANXA1	FPR3	M2_Macrophage	0.959258789186445	2.760025733826127	0.0849235985250167	0.3569471624266145	0.4285933516998507	0.5202683437218636	1.18292868003838	0.0441830599475109
CD4+Tcm	ANXA1	FPR3	M2_Macrophage	0.4514893617021277	0.9244258676305712	0.0284437823483512	0.3569471624266145	0.4285933516998507	0.5202683437218636	0.396202781005829	0.0147983995315619
CD4+Tem	ANXA1	FPR3	M2_Macrophage	0.7252047315741583	1.687309294172594	0.0519170438629213	0.3569471624266145	0.4285933516998507	0.5202683437218636	0.7231695457437415	0.0270107944214974
CD8+Tcm	ANXA1	FPR3	M2_Macrophage	0.7625398666280081	1.666764384307816	0.0512848948015173	0.3569471624266145	0.4285933516998507	0.5202683437218636	0.714364133964425	0.0266819072763354
CD8+Tem	ANXA1	FPR3	M2_Macrophage	0.6369087275149901	1.305832421584525	0.0401793312839381	0.3569471624266145	0.4285933516998507	0.5202683437218636	0.5596710943252439	0.0209040341389465
DCs	ANXA1	FPR3	M2_Macrophage	0.6428571428571429	1.271546218947607	0.039124374559441	0.3569471624266145	0.4285933516998507	0.5202683437218636	0.5449762558200271	0.0203551735511942
Endothelial cell	ANXA1	FPR3	M2_Macrophage	0.6901338621715419	1.080515186364264	0.0332465153358468	0.3569471624266145	0.4285933516998507	0.5202683437218636	0.4631016252864486	0.0172971094683045
FC	ANXA1	FPR3	M2_Macrophage	0.7988966900702106	1.121335963440861	0.0345025352495186	0.3569471624266145	0.4285933516998507	0.5202683437218636	0.4805971389526999	0.0179505768684722
Fibroblast	ANXA1	FPR3	M2_Macrophage	0.8386454183266933	1.649797322754275	0.0507628330301857	0.3569471624266145	0.4285933516998507	0.5202683437218636	0.7070921641846952	0.0264102950632442
Gamma_delta_T	ANXA1	FPR3	M2_Macrophage	0.6788990825688074	1.311577746267796	0.0403561099424913	0.3569471624266145	0.4285933516998507	0.5202683437218636	0.562133502287851	0.0209960064788374
M1_Macrophage	ANXA1	FPR3	M2_Macrophage	0.88391557496361	2.040825350254783	0.0627944263637188	0.3569471624266145	0.4285933516998507	0.5202683437218636	0.8746841770997194	0.0326699521992165
M2_Macrophage	ANXA1	FPR3	M2_Macrophage	0.8504892367906066	1.761027463194033	0.0541852880003763	0.3569471624266145	0.4285933516998507	0.5202683437218636	0.754764662885816	0.0281908900420479
Mast cell	ANXA1	FPR3	M2_Macrophage	0.9176029962546816	2.95644555325946	0.0909672660471991	0.3569471624266145	0.4285933516998507	0.5202683437218636	1.267112908789591	0.0473273888392824
NK cell	ANXA1	FPR3	M2_Macrophage	0.6386612021857924	1.313283248295282	0.0404085867609828	0.3569471624266145	0.4285933516998507	0.5202683437218636	0.562864469118142	0.0210233085062777
Neutrophils	ANXA1	FPR3	M2_Macrophage	0.2777777777777778	0.6244957305142873	0.0192151921081049	0.3569471624266145	0.4285933516998507	0.5202683437218636	0.2676547182633651	0.0099970561723811
SMCs	ANXA1	FPR3	M2_Macrophage	0.6109906001446131	0.9903180010087528	0.030471226155264	0.3569471624266145	0.4285933516998507	0.5202683437218636	0.4244437113010375	0.0158532143629735
monocytes	ANXA1	FPR3	M2_Macrophage	0.8799283154121864	2.428539239336469	0.0747240465318981	0.3569471624266145	0.4285933516998507	0.5202683437218636	1.040855772321823	0.0388765559253461
BGN+ cells	ANXA2	ROBO4	Endothelial cell	0.8502092050209205	1.591137913621295	0.0850769597849455	0.5857709469509172	0.7431621545956232	0.7326231845339706	1.182473480145586	0.0623293532081153
BGN- cells	ANXA2	ROBO4	Endothelial cell	0.7264881330118035	1.317275266609908	0.0704337279148941	0.5857709469509172	0.7431621545956232	0.7326231845339706	0.9789491253293432	0.0516013820436089
CD4+Tem	ANXA2	ROBO4	Endothelial cell	0.2934485896269336	0.4566539587272604	0.0244169472361162	0.5857709469509172	0.7431621545956232	0.7326231845339706	0.3393679398723716	0.0178884216407214
CD8+Tcm	ANXA2	ROBO4	Endothelial cell	0.3371991881704842	0.4850239070307651	0.0259338672530776	0.5857709469509172	0.7431621545956232	0.7326231845339706	0.3604514117793706	0.0189997524142309
CD8+Tem	ANXA2	ROBO4	Endothelial cell	0.282145236508994	0.4329557297529892	0.023149820574022	0.5857709469509172	0.7431621545956232	0.7326231845339706	0.3217563129677518	0.01696009527033
DCs	ANXA2	ROBO4	Endothelial cell	0.7571428571428571	1.14941807683174	0.0614585289317529	0.5857709469509172	0.7431621545956232	0.7326231845339706	0.8542040145094337	0.045025943182754
Endothelial cell	ANXA2	ROBO4	Endothelial cell	0.826970748636589	1.470349340410433	0.078618484691386	0.5857709469509172	0.7431621545956232	0.7326231845339706	1.092707983827671	0.0575977246178384
FC	ANXA2	ROBO4	Endothelial cell	0.890337679705784	1.232174298835739	0.0658834425178822	0.5857709469509172	0.7431621545956232	0.7326231845339706	0.915705306760119	0.0482677374655116
Fibroblast	ANXA2	ROBO4	Endothelial cell	0.7888446215139442	1.424425789653798	0.0761629866183044	0.5857709469509172	0.7431621545956232	0.7326231845339706	1.058579338900689	0.0557987697999203
Gamma_delta_T	ANXA2	ROBO4	Endothelial cell	0.6605504587155964	0.9726229031582856	0.0520054226032409	0.5857709469509172	0.7431621545956232	0.7326231845339706	0.7228165323201617	0.0381003783206212
M1_Macrophage	ANXA2	ROBO4	Endothelial cell	0.7085152838427947	1.16593789425067	0.0623418312716527	0.5857709469509172	0.7431621545956232	0.7326231845339706	0.8664809176160118	0.0456730709559177
M2_Macrophage	ANXA2	ROBO4	Endothelial cell	0.8066536203522505	1.598961226544624	0.0854952665032163	0.5857709469509172	0.7431621545956232	0.7326231845339706	1.188287470233763	0.0626358144081668
NK cell	ANXA2	ROBO4	Endothelial cell	0.2295081967213115	0.3347486453164156	0.0178987608753744	0.5857709469509172	0.7431621545956232	0.7326231845339706	0.2487725245013135	0.0131130471917288
Plasma cell	ANXA2	ROBO4	Endothelial cell	0.3933333333333333	0.3551891353238489	0.0189916986599999	0.5857709469509172	0.7431621545956232	0.7326231845339706	0.2639631230962279	0.0139137587519987
SMCs	ANXA2	ROBO4	Endothelial cell	0.3528561099060015	0.5019712986682588	0.0268400316681542	0.5857709469509172	0.7431621545956232	0.7326231845339706	0.3730460718634663	0.0196636294737157
monocytes	ANXA2	ROBO4	Endothelial cell	0.7795698924731183	1.420439576347547	0.0759498467601897	0.5857709469509172	0.7431621545956232	0.7326231845339706	1.055616936031337	0.0556426185983172
BGN+ cells	ANXA2	TLR2	M1_Macrophage	0.8502092050209205	1.591137913621295	0.0850769597849455	0.5367540029112081	0.6832122303057825	0.1990312971642079	1.087084882689294	0.0169329776647848
BGN+ cells	ANXA2	TLR2	M2_Macrophage	0.8502092050209205	1.591137913621295	0.0850769597849455	0.4681017612524462	0.5470262441593996	0.159358012237546	0.8703941968278801	0.0135576951985425
BGN+ cells	ANXA2	TLR2	Neutrophils	0.8502092050209205	1.591137913621295	0.0850769597849455	0.4722222222222222	1.142648142506866	0.3328727618116959	1.818110781471624	0.0283198025701574
BGN+ cells	ANXA2	TLR2	monocytes	0.8502092050209205	1.591137913621295	0.0850769597849455	0.5591397849462365	0.7516616391510706	0.2189717695800829	1.195997332267997	0.018629452434603
BGN- cells	ANXA2	TLR2	M1_Macrophage	0.7264881330118035	1.317275266609908	0.0704337279148941	0.5367540029112081	0.6832122303057825	0.1990312971642079	0.8999785728271994	0.0140185162310122
BGN- cells	ANXA2	TLR2	M2_Macrophage	0.7264881330118035	1.317275266609908	0.0704337279148941	0.4681017612524462	0.5470262441593996	0.159358012237546	0.7205841416176897	0.0112241788749976
BGN- cells	ANXA2	TLR2	Neutrophils	0.7264881330118035	1.317275266609908	0.0704337279148941	0.4722222222222222	1.142648142506866	0.3328727618116959	1.505182136562049	0.0234454695357243
BGN- cells	ANXA2	TLR2	monocytes	0.7264881330118035	1.317275266609908	0.0704337279148941	0.5591397849462365	0.7516616391510706	0.2189717695800829	0.990145286113167	0.0154229980396464
CD4+Tem	ANXA2	TLR2	M1_Macrophage	0.2934485896269336	0.4566539587272604	0.0244169472361162	0.5367540029112081	0.6832122303057825	0.1990312971642079	0.3119915696200163	0.0048597366811942
CD4+Tem	ANXA2	TLR2	M2_Macrophage	0.2934485896269336	0.4566539587272604	0.0244169472361162	0.4681017612524462	0.5470262441593996	0.159358012237546	0.2498016999230947	0.0038910361764565
CD4+Tem	ANXA2	TLR2	Neutrophils	0.2934485896269336	0.4566539587272604	0.0244169472361162	0.4722222222222222	1.142648142506866	0.3328727618116959	0.5217947977081113	0.0081277366614964
CD4+Tem	ANXA2	TLR2	monocytes	0.2934485896269336	0.4566539587272604	0.0244169472361162	0.5591397849462365	0.7516616391510706	0.2189717695800829	0.3432492631417579	0.0053466221440358
CD8+Tcm	ANXA2	TLR2	M1_Macrophage	0.3371991881704842	0.4850239070307651	0.0259338672530776	0.5367540029112081	0.6832122303057825	0.1990312971642079	0.3313742652741135	0.0051616512398644
CD8+Tcm	ANXA2	TLR2	M2_Macrophage	0.3371991881704842	0.4850239070307651	0.0259338672530776	0.4681017612524462	0.5470262441593996	0.159358012237546	0.2653208061905573	0.0041327695350828
CD8+Tcm	ANXA2	TLR2	Neutrophils	0.3371991881704842	0.4850239070307651	0.0259338672530776	0.4722222222222222	1.142648142506866	0.3328727618116959	0.5542116664401268	0.0086326780169898
CD8+Tcm	ANXA2	TLR2	monocytes	0.3371991881704842	0.4850239070307651	0.0259338672530776	0.5591397849462365	0.7516616391510706	0.2189717695800829	0.3645738649862014	0.0056787848044613
CD8+Tem	ANXA2	TLR2	M1_Macrophage	0.282145236508994	0.4329557297529892	0.023149820574022	0.5367540029112081	0.6832122303057825	0.1990312971642079	0.2958006497482074	0.0046075388179662
CD8+Tem	ANXA2	TLR2	M2_Macrophage	0.282145236508994	0.4329557297529892	0.023149820574022	0.4681017612524462	0.5470262441593996	0.159358012237546	0.2368381467340697	0.003689109390332
CD8+Tem	ANXA2	TLR2	Neutrophils	0.282145236508994	0.4329557297529892	0.023149820574022	0.4722222222222222	1.142648142506866	0.3328727618116959	0.4947160603899579	0.0077059447099199
CD8+Tem	ANXA2	TLR2	monocytes	0.282145236508994	0.4329557297529892	0.023149820574022	0.5591397849462365	0.7516616391510706	0.2189717695800829	0.3254362135059798	0.005069157176555
DCs	ANXA2	TLR2	M1_Macrophage	0.7571428571428571	1.14941807683174	0.0614585289317529	0.5367540029112081	0.6832122303057825	0.1990312971642079	0.7852964878259966	0.0122321707350908
DCs	ANXA2	TLR2	M2_Macrophage	0.7571428571428571	1.14941807683174	0.0614585289317529	0.4681017612524462	0.5470262441593996	0.159358012237546	0.6287618535381871	0.0097939090056078
DCs	ANXA2	TLR2	Neutrophils	0.7571428571428571	1.14941807683174	0.0614585289317529	0.4722222222222222	1.142648142506866	0.3328727618116959	1.313380430455603	0.0204578702623966
DCs	ANXA2	TLR2	monocytes	0.7571428571428571	1.14941807683174	0.0614585289317529	0.5591397849462365	0.7516616391510706	0.2189717695800829	0.8639734757012172	0.0134576828359746
Endothelial cell	ANXA2	TLR2	M1_Macrophage	0.826970748636589	1.470349340410433	0.078618484691386	0.5367540029112081	0.6832122303057825	0.1990312971642079	1.004560652190448	0.0156475389892109
Endothelial cell	ANXA2	TLR2	M2_Macrophage	0.826970748636589	1.470349340410433	0.078618484691386	0.4681017612524462	0.5470262441593996	0.159358012237546	0.8043196772869697	0.0125284854455472
Endothelial cell	ANXA2	TLR2	Neutrophils	0.826970748636589	1.470349340410433	0.078618484691386	0.4722222222222222	1.142648142506866	0.3328727618116959	1.680091942656178	0.0261699521286721
Endothelial cell	ANXA2	TLR2	monocytes	0.826970748636589	1.470349340410433	0.078618484691386	0.5591397849462365	0.7516616391510706	0.2189717695800829	1.105205195337602	0.0172152287145774
FC	ANXA2	TLR2	M1_Macrophage	0.890337679705784	1.232174298835739	0.0658834425178822	0.5367540029112081	0.6832122303057825	0.1990312971642079	0.8418365508330289	0.0131128670259776
FC	ANXA2	TLR2	M2_Macrophage	0.890337679705784	1.232174298835739	0.0658834425178822	0.4681017612524462	0.5470262441593996	0.159358012237546	0.6740316788418559	0.0104990544390163
FC	ANXA2	TLR2	Neutrophils	0.890337679705784	1.232174298835739	0.0658834425178822	0.4722222222222222	1.142648142506866	0.3328727618116959	1.407941673809358	0.0219308034685895
FC	ANXA2	TLR2	monocytes	0.890337679705784	1.232174298835739	0.0658834425178822	0.5591397849462365	0.7516616391510706	0.2189717695800829	0.9261781531826928	0.0144266139941683
Fibroblast	ANXA2	TLR2	M1_Macrophage	0.7888446215139442	1.424425789653798	0.0761629866183044	0.5367540029112081	0.6832122303057825	0.1990312971642079	0.9731851206544468	0.0151588180225413
Fibroblast	ANXA2	TLR2	M2_Macrophage	0.7888446215139442	1.424425789653798	0.0761629866183044	0.4681017612524462	0.5470262441593996	0.159358012237546	0.7791982897981041	0.0121371821535678
Fibroblast	ANXA2	TLR2	Neutrophils	0.7888446215139442	1.424425789653798	0.0761629866183044	0.4722222222222222	1.142648142506866	0.3328727618116959	1.627617482686789	0.0253525837034622
Fibroblast	ANXA2	TLR2	monocytes	0.7888446215139442	1.424425789653798	0.0761629866183044	0.5591397849462365	0.7516616391510706	0.2189717695800829	1.070686223900232	0.0166775439563142
Gamma_delta_T	ANXA2	TLR2	M1_Macrophage	0.6605504587155964	0.9726229031582856	0.0520054226032409	0.5367540029112081	0.6832122303057825	0.1990312971642079	0.6645078629132575	0.0103507067202958
Gamma_delta_T	ANXA2	TLR2	M2_Macrophage	0.6605504587155964	0.9726229031582856	0.0520054226032409	0.4681017612524462	0.5470262441593996	0.159358012237546	0.5320502536980884	0.008287480771626
Gamma_delta_T	ANXA2	TLR2	Neutrophils	0.6605504587155964	0.9726229031582856	0.0520054226032409	0.4722222222222222	1.142648142506866	0.3328727618116959	1.111365753653451	0.0173111886511252
Gamma_delta_T	ANXA2	TLR2	monocytes	0.6605504587155964	0.9726229031582856	0.0520054226032409	0.5591397849462365	0.7516616391510706	0.2189717695800829	0.73108332566383	0.0113877194151917
M1_Macrophage	ANXA2	TLR2	M1_Macrophage	0.7085152838427947	1.16593789425067	0.0623418312716527	0.5367540029112081	0.6832122303057825	0.1990312971642079	0.7965830291290278	0.0124079755455892
M1_Macrophage	ANXA2	TLR2	M2_Macrophage	0.7085152838427947	1.16593789425067	0.0623418312716527	0.4681017612524462	0.5470262441593996	0.159358012237546	0.6377986272150632	0.009934670310699
M1_Macrophage	ANXA2	TLR2	Neutrophils	0.7085152838427947	1.16593789425067	0.0623418312716527	0.4722222222222222	1.142648142506866	0.3328727618116959	1.332256769143895	0.0207518975517938
M1_Macrophage	ANXA2	TLR2	monocytes	0.7085152838427947	1.16593789425067	0.0623418312716527	0.5591397849462365	0.7516616391510706	0.2189717695800829	0.8763907887408062	0.0136511011124167
M2_Macrophage	ANXA2	TLR2	M1_Macrophage	0.8066536203522505	1.598961226544624	0.0854952665032163	0.5367540029112081	0.6832122303057825	0.1990312971642079	1.092429865760022	0.0170162337935348
M2_Macrophage	ANXA2	TLR2	M2_Macrophage	0.8066536203522505	1.598961226544624	0.0854952665032163	0.4681017612524462	0.5470262441593996	0.159358012237546	0.8746737543132127	0.0136243557256718
M2_Macrophage	ANXA2	TLR2	Neutrophils	0.8066536203522505	1.598961226544624	0.0854952665032163	0.4722222222222222	1.142648142506866	0.3328727618116959	1.827050075451716	0.0284590454827526
M2_Macrophage	ANXA2	TLR2	monocytes	0.8066536203522505	1.598961226544624	0.0854952665032163	0.5591397849462365	0.7516616391510706	0.2189717695800829	1.201877816483539	0.01872104979693
NK cell	ANXA2	TLR2	M1_Macrophage	0.2295081967213115	0.3347486453164156	0.0178987608753744	0.5367540029112081	0.6832122303057825	0.1990312971642079	0.2287043685584677	0.0035624135946577
NK cell	ANXA2	TLR2	M2_Macrophage	0.2295081967213115	0.3347486453164156	0.0178987608753744	0.4681017612524462	0.5470262441593996	0.159358012237546	0.1831162941848858	0.0028523109546148
NK cell	ANXA2	TLR2	Neutrophils	0.2295081967213115	0.3347486453164156	0.0178987608753744	0.4722222222222222	1.142648142506866	0.3328727618116959	0.3824999177774921	0.005958009965593
NK cell	ANXA2	TLR2	monocytes	0.2295081967213115	0.3347486453164156	0.0178987608753744	0.5591397849462365	0.7516616391510706	0.2189717695800829	0.2516177154421373	0.0039193233421714
Plasma cell	ANXA2	TLR2	M1_Macrophage	0.3933333333333333	0.3551891353238489	0.0189916986599999	0.5367540029112081	0.6832122303057825	0.1990312971642079	0.2426695613249892	0.0037799424196515
Plasma cell	ANXA2	TLR2	M2_Macrophage	0.3933333333333333	0.3551891353238489	0.0189916986599999	0.4681017612524462	0.5470262441593996	0.159358012237546	0.1942977786624298	0.003026479347472
Plasma cell	ANXA2	TLR2	Neutrophils	0.3933333333333333	0.3551891353238489	0.0189916986599999	0.4722222222222222	1.142648142506866	0.3328727618116959	0.405856205716416	0.0063218191844496
Plasma cell	ANXA2	TLR2	monocytes	0.3933333333333333	0.3551891353238489	0.0189916986599999	0.5591397849462365	0.7516616391510706	0.2189717695800829	0.2669820476661757	0.0041586458629118
SMCs	ANXA2	TLR2	M1_Macrophage	0.3528561099060015	0.5019712986682588	0.0268400316681542	0.5367540029112081	0.6832122303057825	0.1990312971642079	0.3429529305126312	0.0053420063188411
SMCs	ANXA2	TLR2	M2_Macrophage	0.3528561099060015	0.5019712986682588	0.0268400316681542	0.4681017612524462	0.5470262441593996	0.159358012237546	0.2745914741863139	0.0042771740950298
SMCs	ANXA2	TLR2	Neutrophils	0.3528561099060015	0.5019712986682588	0.0268400316681542	0.4722222222222222	1.142648142506866	0.3328727618116959	0.5735765720150454	0.0089343154684918
SMCs	ANXA2	TLR2	monocytes	0.3528561099060015	0.5019712986682588	0.0268400316681542	0.5591397849462365	0.7516616391510706	0.2189717695800829	0.3773125691637751	0.0058772092299611
monocytes	ANXA2	TLR2	M1_Macrophage	0.7795698924731183	1.420439576347547	0.0759498467601897	0.5367540029112081	0.6832122303057825	0.1990312971642079	0.9704616909710084	0.0151163965201033
monocytes	ANXA2	TLR2	M2_Macrophage	0.7795698924731183	1.420439576347547	0.0759498467601897	0.4681017612524462	0.5470262441593996	0.159358012237546	0.7770177265047675	0.01210321660945
monocytes	ANXA2	TLR2	Neutrophils	0.7795698924731183	1.420439576347547	0.0759498467601897	0.4722222222222222	1.142648142506866	0.3328727618116959	1.623062643456765	0.0252816352502394
monocytes	ANXA2	TLR2	monocytes	0.7795698924731183	1.420439576347547	0.0759498467601897	0.5591397849462365	0.7516616391510706	0.2189717695800829	1.06768994027245	0.0166308723444148
BGN+ cells	APOD	LEPR	Endothelial cell	0.2242677824267783	0.2007074910542795	0.0523037084634754	0.2245909766980664	0.2193798233270958	0.1771154050002758	0.0440311739279125	0.0092637925075248
BGN+ cells	APOD	LEPR	Fibroblast	0.2242677824267783	0.2007074910542795	0.0523037084634754	0.3660358565737052	0.6041609862108237	0.4877669064330933	0.1212596357352536	0.0255120180722078
Fibroblast	APOD	LEPR	Endothelial cell	0.8371513944223108	2.754064060223866	0.7176999868765642	0.2245909766980664	0.2193798233270958	0.1771154050002758	0.6041860869634159	0.1271157238443353
Fibroblast	APOD	LEPR	Fibroblast	0.8371513944223108	2.754064060223866	0.7176999868765642	0.3660358565737052	0.6041609862108237	0.4877669064330933	1.663898058712636	0.3500703023458534
BGN+ cells	APOE	LDLR	BGN+ cells	0.9338912133891212	2.311605906705467	0.1649183393602064	0.3481171548117155	0.243982268483375	0.0890773720774343	0.5639908529575687	0.0146904922775817
BGN+ cells	APOE	LDLR	Endothelial cell	0.9338912133891212	2.311605906705467	0.1649183393602064	0.345066931085771	0.4178246652048178	0.1525468362800926	0.965845964054691	0.0251577709139661
BGN+ cells	APOE	LDLR	Gamma_delta_T	0.9338912133891212	2.311605906705467	0.1649183393602064	0.2568807339449541	0.2053545540937412	0.0749744812871524	0.4746988002119595	0.01236466694827
BGN+ cells	APOE	LDLR	monocytes	0.9338912133891212	2.311605906705467	0.1649183393602064	0.3369175627240144	0.4765566856637979	0.1739897635542955	1.101611249460416	0.0286941028710493
BGN- cells	APOE	LDLR	BGN+ cells	0.8932605660616829	2.514753578486824	0.1794116301836506	0.3481171548117155	0.243982268483375	0.0890773720774343	0.6135552827559002	0.015981516536888
BGN- cells	APOE	LDLR	Endothelial cell	0.8932605660616829	2.514753578486824	0.1794116301836506	0.345066931085771	0.4178246652048178	0.1525468362800926	1.050726072003875	0.0273686765763698
BGN- cells	APOE	LDLR	Gamma_delta_T	0.8932605660616829	2.514753578486824	0.1794116301836506	0.2568807339449541	0.2053545540937412	0.0749744812871524	0.5164160997658017	0.0134512939099016
BGN- cells	APOE	LDLR	monocytes	0.8932605660616829	2.514753578486824	0.1794116301836506	0.3369175627240144	0.4765566856637979	0.1739897635542955	1.198422630624856	0.031215787114544
DCs	APOE	LDLR	BGN+ cells	0.3	0.3407694953605155	0.0243117302635584	0.3481171548117155	0.243982268483375	0.0890773720774343	0.0831417145079935	0.0021656250425332
DCs	APOE	LDLR	Endothelial cell	0.3	0.3407694953605155	0.0243117302635584	0.345066931085771	0.4178246652048178	0.1525468362800926	0.1423819003110221	0.0037086775362008
DCs	APOE	LDLR	Gamma_delta_T	0.3	0.3407694953605155	0.0243117302635584	0.2568807339449541	0.2053545540937412	0.0749744812871524	0.0699785677685078	0.0018227593657034
DCs	APOE	LDLR	monocytes	0.3	0.3407694953605155	0.0243117302635584	0.3369175627240144	0.4765566856637979	0.1739897635542955	0.1623959812843322	0.0042299922001523
Endothelial cell	APOE	LDLR	BGN+ cells	0.2756569162121963	0.3131071356529254	0.0223381973129257	0.3481171548117155	0.243982268483375	0.0890773720774343	0.0763925892349325	0.0019898279135826
Endothelial cell	APOE	LDLR	Endothelial cell	0.2756569162121963	0.3131071356529254	0.0223381973129257	0.345066931085771	0.4178246652048178	0.1525468362800926	0.130823884127423	0.0034076213282872
Endothelial cell	APOE	LDLR	Gamma_delta_T	0.2756569162121963	0.3131071356529254	0.0223381973129257	0.2568807339449541	0.2053545540937412	0.0749744812871524	0.064297976225575	0.0016747947564266
Endothelial cell	APOE	LDLR	monocytes	0.2756569162121963	0.3131071356529254	0.0223381973129257	0.3369175627240144	0.4765566856637979	0.1739897635542955	0.1492132988244433	0.0038866176687051
Fibroblast	APOE	LDLR	BGN+ cells	0.4402390438247012	0.9399161714567524	0.0670570245926444	0.3481171548117155	0.243982268483375	0.0890773720774343	0.2293228796962272	0.0059732635300446
Fibroblast	APOE	LDLR	Endothelial cell	0.4402390438247012	0.9399161714567524	0.0670570245926444	0.345066931085771	0.4178246652048178	0.1525468362800926	0.3927201596595116	0.0102293369519642
Fibroblast	APOE	LDLR	Gamma_delta_T	0.4402390438247012	0.9399161714567524	0.0670570245926444	0.2568807339449541	0.2053545540937412	0.0749744812871524	0.1930160662749978	0.0050275656354933
Fibroblast	APOE	LDLR	monocytes	0.4402390438247012	0.9399161714567524	0.0670570245926444	0.3369175627240144	0.4765566856637979	0.1739897635542955	0.4479233354712359	0.0116672358535287
Gamma_delta_T	APOE	LDLR	BGN+ cells	0.2568807339449541	0.2720405409553901	0.0194083576802053	0.3481171548117155	0.243982268483375	0.0890773720774343	0.0663730683017405	0.0017288454984915
Gamma_delta_T	APOE	LDLR	Endothelial cell	0.2568807339449541	0.2720405409553901	0.0194083576802053	0.345066931085771	0.4178246652048178	0.1525468362800926	0.1136652479468234	0.0029606835615077
Gamma_delta_T	APOE	LDLR	Gamma_delta_T	0.2568807339449541	0.2720405409553901	0.0194083576802053	0.2568807339449541	0.2053545540937412	0.0749744812871524	0.0558647639833142	0.0014551315497089
Gamma_delta_T	APOE	LDLR	monocytes	0.2568807339449541	0.2720405409553901	0.0194083576802053	0.3369175627240144	0.4765566856637979	0.1739897635542955	0.1296427385638874	0.0033768555637561
M1_Macrophage	APOE	LDLR	BGN+ cells	0.5189228529839883	1.122547289621431	0.0800865901582311	0.3481171548117155	0.243982268483375	0.0890773720774343	0.2738816342017009	0.0071339029899377
M1_Macrophage	APOE	LDLR	Endothelial cell	0.5189228529839883	1.122547289621431	0.0800865901582311	0.345066931085771	0.4178246652048178	0.1525468362800926	0.4690279454626501	0.0122169559570985
M1_Macrophage	APOE	LDLR	Gamma_delta_T	0.5189228529839883	1.122547289621431	0.0800865901582311	0.2568807339449541	0.2053545540937412	0.0749744812871524	0.2305201981093467	0.0060044505551701
M1_Macrophage	APOE	LDLR	monocytes	0.5189228529839883	1.122547289621431	0.0800865901582311	0.3369175627240144	0.4765566856637979	0.1739897635542955	0.5349574158428687	0.0139342468855004
M2_Macrophage	APOE	LDLR	BGN+ cells	0.736986301369863	2.230956434459748	0.1591645138510835	0.3481171548117155	0.243982268483375	0.0890773720774343	0.544313811767071	0.0141779566218369
M2_Macrophage	APOE	LDLR	Endothelial cell	0.736986301369863	2.230956434459748	0.1591645138510835	0.345066931085771	0.4178246652048178	0.1525468362800926	0.932148625314678	0.0242800430360417
M2_Macrophage	APOE	LDLR	Gamma_delta_T	0.736986301369863	2.230956434459748	0.1591645138510835	0.2568807339449541	0.2053545540937412	0.0749744812871524	0.4581370638010442	0.0119332768653067
M2_Macrophage	APOE	LDLR	monocytes	0.736986301369863	2.230956434459748	0.1591645138510835	0.3369175627240144	0.4765566856637979	0.1739897635542955	1.063177204266461	0.0276929961311844
SMCs	APOE	LDLR	BGN+ cells	0.6464208242950108	1.472537268965688	0.1050561431511247	0.3481171548117155	0.243982268483375	0.0890773720774343	0.3592729833085622	0.0093581251524929
SMCs	APOE	LDLR	Endothelial cell	0.6464208242950108	1.472537268965688	0.1050561431511247	0.345066931085771	0.4178246652048178	0.1525468362800926	0.6152623914072053	0.0160259822694925
SMCs	APOE	LDLR	Gamma_delta_T	0.6464208242950108	1.472537268965688	0.1050561431511247	0.2568807339449541	0.2053545540937412	0.0749744812871524	0.3023922342548643	0.0078765298387844
SMCs	APOE	LDLR	monocytes	0.6464208242950108	1.472537268965688	0.1050561431511247	0.3369175627240144	0.4765566856637979	0.1739897635542955	0.7017474804147089	0.0182786935067904
BGN+ cells	APOE	LRP1	BGN+ cells	0.9338912133891212	2.311605906705467	0.1649183393602064	0.4242677824267783	0.3159136458624145	0.0660998292919846	0.7302678497844165	0.0109010740788272
BGN+ cells	APOE	LRP1	BGN- cells	0.9338912133891212	2.311605906705467	0.1649183393602064	0.2228709227059271	0.1702191151889807	0.0356156012998706	0.393479512105026	0.0058736658216898
BGN+ cells	APOE	LRP1	FC	0.9338912133891212	2.311605906705467	0.1649183393602064	0.2769976596456035	0.1406682304793643	0.0294325558369233	0.3251695124619046	0.0048539682317519
BGN+ cells	APOE	LRP1	Fibroblast	0.9338912133891212	2.311605906705467	0.1649183393602064	0.8426294820717132	1.689034620004964	0.3534032211422848	3.9043824042335	0.0582826723553334
BGN+ cells	APOE	LRP1	M1_Macrophage	0.9338912133891212	2.311605906705467	0.1649183393602064	0.2550946142649199	0.263598926268469	0.0551538189505261	0.609336834963412	0.0090958762306942
BGN+ cells	APOE	LRP1	M2_Macrophage	0.9338912133891212	2.311605906705467	0.1649183393602064	0.5154598825831702	0.632513177115964	0.1323431690269707	1.462121196290304	0.0218258156615951
BGN+ cells	APOE	LRP1	SMCs	0.9338912133891212	2.311605906705467	0.1649183393602064	0.3745480838756327	0.4960150574411338	0.1037831415404954	1.146591336595777	0.0171157433564437
BGN+ cells	APOE	LRP1	monocytes	0.9338912133891212	2.311605906705467	0.1649183393602064	0.3924731182795699	0.5018853015326377	0.1050113953289363	1.1601610275115	0.0173183049315463
BGN- cells	APOE	LRP1	BGN+ cells	0.8932605660616829	2.514753578486824	0.1794116301836506	0.4242677824267783	0.3159136458624145	0.0660998292919846	0.7944449714253261	0.0118590781281359
BGN- cells	APOE	LRP1	BGN- cells	0.8932605660616829	2.514753578486824	0.1794116301836506	0.2228709227059271	0.1702191151889807	0.0356156012998706	0.42805912904835	0.0063898530891807
BGN- cells	APOE	LRP1	FC	0.8932605660616829	2.514753578486824	0.1794116301836506	0.2769976596456035	0.1406682304793643	0.0294325558369233	0.3537459359773908	0.0052805428231737
BGN- cells	APOE	LRP1	Fibroblast	0.8932605660616829	2.514753578486824	0.1794116301836506	0.8426294820717132	1.689034620004964	0.3534032211422848	4.247505854845617	0.0634046480172904
BGN- cells	APOE	LRP1	M1_Macrophage	0.8932605660616829	2.514753578486824	0.1794116301836506	0.2550946142649199	0.263598926268469	0.0551538189505261	0.662886343118917	0.0098952365687678
BGN- cells	APOE	LRP1	M2_Macrophage	0.8932605660616829	2.514753578486824	0.1794116301836506	0.5154598825831702	0.632513177115964	0.1323431690269707	1.590614775592441	0.0237439036987992
BGN- cells	APOE	LRP1	SMCs	0.8932605660616829	2.514753578486824	0.1794116301836506	0.3745480838756327	0.4960150574411338	0.1037831415404954	1.247355640683439	0.0186199026093608
BGN- cells	APOE	LRP1	monocytes	0.8932605660616829	2.514753578486824	0.1794116301836506	0.3924731182795699	0.5018853015326377	0.1050113953289363	1.262117858019139	0.0188402656238242
DCs	APOE	LRP1	BGN+ cells	0.3	0.3407694953605155	0.0243117302635584	0.4242677824267783	0.3159136458624145	0.0660998292919846	0.1076537336780356	0.0016070012202139
DCs	APOE	LRP1	BGN- cells	0.3	0.3407694953605155	0.0243117302635584	0.2228709227059271	0.1702191151889807	0.0356156012998706	0.0580054819836624	0.0008658768919768
DCs	APOE	LRP1	FC	0.3	0.3407694953605155	0.0243117302635584	0.2769976596456035	0.1406682304793643	0.0294325558369233	0.0479354419137096	0.0007155563584744
DCs	APOE	LRP1	Fibroblast	0.3	0.3407694953605155	0.0243117302635584	0.8426294820717132	1.689034620004964	0.3534032211422848	0.5755714751055319	0.0085918437866839
DCs	APOE	LRP1	M1_Macrophage	0.3	0.3407694953605155	0.0243117302635584	0.2550946142649199	0.263598926268469	0.0551538189505261	0.0898264730820799	0.0013408847693303
DCs	APOE	LRP1	M2_Macrophage	0.3	0.3407694953605155	0.0243117302635584	0.5154598825831702	0.632513177115964	0.1323431690269707	0.2155411961746834	0.0032174914276082
DCs	APOE	LRP1	SMCs	0.3	0.3407694953605155	0.0243117302635584	0.3745480838756327	0.4960150574411338	0.1037831415404954	0.1690268008154323	0.0025231477430372
DCs	APOE	LRP1	monocytes	0.3	0.3407694953605155	0.0243117302635584	0.3924731182795699	0.5018853015326377	0.1050113953289363	0.1710272009321371	0.002553008717837
Endothelial cell	APOE	LRP1	BGN+ cells	0.2756569162121963	0.3131071356529254	0.0223381973129257	0.4242677824267783	0.3159136458624145	0.0660998292919846	0.0989148167696532	0.001476551029075
Endothelial cell	APOE	LRP1	BGN- cells	0.2756569162121963	0.3131071356529254	0.0223381973129257	0.2228709227059271	0.1702191151889807	0.0356156012998706	0.053296819590197	0.000795588329255
Endothelial cell	APOE	LRP1	FC	0.2756569162121963	0.3131071356529254	0.0223381973129257	0.2769976596456035	0.1406682304793643	0.0294325558369233	0.0440442267227593	0.0006574702397088
Endothelial cell	APOE	LRP1	Fibroblast	0.2756569162121963	0.3131071356529254	0.0223381973129257	0.8426294820717132	1.689034620004964	0.3534032211422848	0.5288487918883816	0.0078943908848998
Endothelial cell	APOE	LRP1	M1_Macrophage	0.2756569162121963	0.3131071356529254	0.0223381973129257	0.2550946142649199	0.263598926268469	0.0551538189505261	0.082534704765107	0.0012320368902782
Endothelial cell	APOE	LRP1	M2_Macrophage	0.2756569162121963	0.3131071356529254	0.0223381973129257	0.5154598825831702	0.632513177115964	0.1323431690269707	0.1980443891495109	0.0029563078227423
Endothelial cell	APOE	LRP1	SMCs	0.2756569162121963	0.3131071356529254	0.0223381973129257	0.3745480838756327	0.4960150574411338	0.1037831415404954	0.1553058538761146	0.0023183282934868
Endothelial cell	APOE	LRP1	monocytes	0.2756569162121963	0.3131071356529254	0.0223381973129257	0.3924731182795699	0.5018853015326377	0.1050113953289363	0.1571438691891889	0.0023457652689634
Fibroblast	APOE	LRP1	BGN+ cells	0.4402390438247012	0.9399161714567524	0.0670570245926444	0.4242677824267783	0.3159136458624145	0.0660998292919846	0.2969323445299449	0.0044324578784022
Fibroblast	APOE	LRP1	BGN- cells	0.4402390438247012	0.9399161714567524	0.0670570245926444	0.2228709227059271	0.1702191151889807	0.0356156012998706	0.1599916990571826	0.0023882762522472
Fibroblast	APOE	LRP1	FC	0.4402390438247012	0.9399161714567524	0.0670570245926444	0.2769976596456035	0.1406682304793643	0.0294325558369233	0.1322163446377602	0.0019736596205809
Fibroblast	APOE	LRP1	Fibroblast	0.4402390438247012	0.9399161714567524	0.0670570245926444	0.8426294820717132	1.689034620004964	0.3534032211422848	1.587550953492977	0.0236981684912579
Fibroblast	APOE	LRP1	M1_Macrophage	0.4402390438247012	0.9399161714567524	0.0670570245926444	0.2550946142649199	0.263598926268469	0.0551538189505261	0.2477608935783702	0.0036984509937436
Fibroblast	APOE	LRP1	M2_Macrophage	0.4402390438247012	0.9399161714567524	0.0670570245926444	0.5154598825831702	0.632513177115964	0.1323431690269707	0.5945093638307836	0.00887453914011
Fibroblast	APOE	LRP1	SMCs	0.4402390438247012	0.9399161714567524	0.0670570245926444	0.3745480838756327	0.4960150574411338	0.1037831415404954	0.4662125737749716	0.0069593886745828
Fibroblast	APOE	LRP1	monocytes	0.4402390438247012	0.9399161714567524	0.0670570245926444	0.3924731182795699	0.5018853015326377	0.1050113953289363	0.4717301111269745	0.0070417517190803
Gamma_delta_T	APOE	LRP1	BGN+ cells	0.2568807339449541	0.2720405409553901	0.0194083576802053	0.4242677824267783	0.3159136458624145	0.0660998292919846	0.0859413191156007	0.0012828891294993
Gamma_delta_T	APOE	LRP1	BGN- cells	0.2568807339449541	0.2720405409553901	0.0194083576802053	0.2228709227059271	0.1702191151889807	0.0356156012998706	0.0463065001769581	0.0006912403290234
Gamma_delta_T	APOE	LRP1	FC	0.2568807339449541	0.2720405409553901	0.0194083576802053	0.2769976596456035	0.1406682304793643	0.0294325558369233	0.0382674615148437	0.0005712375711256
Gamma_delta_T	APOE	LRP1	Fibroblast	0.2568807339449541	0.2720405409553901	0.0194083576802053	0.8426294820717132	1.689034620004964	0.3534032211422848	0.4594858917185323	0.0068589761212661
Gamma_delta_T	APOE	LRP1	M1_Macrophage	0.2568807339449541	0.2720405409553901	0.0194083576802053	0.2550946142649199	0.263598926268469	0.0551538189505261	0.0717095944973343	0.0010704450456211
Gamma_delta_T	APOE	LRP1	M2_Macrophage	0.2568807339449541	0.2720405409553901	0.0194083576802053	0.5154598825831702	0.632513177115964	0.1323431690269707	0.1720692268640393	0.0025685635610073
Gamma_delta_T	APOE	LRP1	SMCs	0.2568807339449541	0.2720405409553901	0.0194083576802053	0.3745480838756327	0.4960150574411338	0.1037831415404954	0.1349362045483049	0.0020142603321933
Gamma_delta_T	APOE	LRP1	monocytes	0.2568807339449541	0.2720405409553901	0.0194083576802053	0.3924731182795699	0.5018853015326377	0.1050113953289363	0.1365331489264978	0.0020380987210414
M1_Macrophage	APOE	LRP1	BGN+ cells	0.5189228529839883	1.122547289621431	0.0800865901582311	0.4242677824267783	0.3159136458624145	0.0660998292919846	0.3546280069172781	0.0052937099380362
M1_Macrophage	APOE	LRP1	BGN- cells	0.5189228529839883	1.122547289621431	0.0800865901582311	0.2228709227059271	0.1702191151889807	0.0356156012998706	0.1910790063971484	0.0028523320645417
M1_Macrophage	APOE	LRP1	FC	0.5189228529839883	1.122547289621431	0.0800865901582311	0.2769976596456035	0.1406682304793643	0.0294325558369233	0.1579067408604532	0.0023571530366209
M1_Macrophage	APOE	LRP1	Fibroblast	0.5189228529839883	1.122547289621431	0.0800865901582311	0.8426294820717132	1.689034620004964	0.3534032211422848	1.896021234763337	0.0283028589322209
M1_Macrophage	APOE	LRP1	M1_Macrophage	0.5189228529839883	1.122547289621431	0.0800865901582311	0.2550946142649199	0.263598926268469	0.0551538189505261	0.2959022602297894	0.004417081293952
M1_Macrophage	APOE	LRP1	M2_Macrophage	0.5189228529839883	1.122547289621431	0.0800865901582311	0.5154598825831702	0.632513177115964	0.1323431690269707	0.7100259526213657	0.0105989131381045
M1_Macrophage	APOE	LRP1	SMCs	0.5189228529839883	1.122547289621431	0.0800865901582311	0.3745480838756327	0.4960150574411338	0.1037831415404954	0.5568003583419633	0.0083116379218873
M1_Macrophage	APOE	LRP1	monocytes	0.5189228529839883	1.122547289621431	0.0800865901582311	0.3924731182795699	0.5018853015326377	0.1050113953289363	0.5633899849362971	0.0084100045796525
M2_Macrophage	APOE	LRP1	BGN+ cells	0.736986301369863	2.230956434459748	0.1591645138510835	0.4242677824267783	0.3159136458624145	0.0660998292919846	0.7047895809703917	0.0105207471948983
M2_Macrophage	APOE	LRP1	BGN- cells	0.736986301369863	2.230956434459748	0.1591645138510835	0.2228709227059271	0.1702191151889807	0.0356156012998706	0.3797514302989014	0.0056687398664079
M2_Macrophage	APOE	LRP1	FC	0.736986301369863	2.230956434459748	0.1591645138510835	0.2769976596456035	0.1406682304793643	0.0294325558369233	0.3138246939120046	0.0046846184411787
M2_Macrophage	APOE	LRP1	Fibroblast	0.736986301369863	2.230956434459748	0.1591645138510835	0.8426294820717132	1.689034620004964	0.3534032211422848	3.76816265352535	0.0562492518865187
M2_Macrophage	APOE	LRP1	M1_Macrophage	0.736986301369863	2.230956434459748	0.1591645138510835	0.2550946142649199	0.263598926268469	0.0551538189505261	0.5880777206753216	0.0087785307802911
M2_Macrophage	APOE	LRP1	M2_Macrophage	0.736986301369863	2.230956434459748	0.1591645138510835	0.5154598825831702	0.632513177115964	0.1323431690269707	1.411109342367438	0.0210643361596895
M2_Macrophage	APOE	LRP1	SMCs	0.736986301369863	2.230956434459748	0.1591645138510835	0.3745480838756327	0.4960150574411338	0.1037831415404954	1.106587983987219	0.0165185932692311
M2_Macrophage	APOE	LRP1	monocytes	0.736986301369863	2.230956434459748	0.1591645138510835	0.3924731182795699	0.5018853015326377	0.1050113953289363	1.119684242815009	0.016714087686354
SMCs	APOE	LRP1	BGN+ cells	0.6464208242950108	1.472537268965688	0.1050561431511247	0.4242677824267783	0.3159136458624145	0.0660998292919846	0.4651946173072334	0.0069441931283636
SMCs	APOE	LRP1	BGN- cells	0.6464208242950108	1.472537268965688	0.1050561431511247	0.2228709227059271	0.1702191151889807	0.0356156012998706	0.2506539910061375	0.0037416377085725
SMCs	APOE	LRP1	FC	0.6464208242950108	1.472537268965688	0.1050561431511247	0.2769976596456035	0.1406682304793643	0.0294325558369233	0.2071392119403191	0.0030920707993072
SMCs	APOE	LRP1	Fibroblast	0.6464208242950108	1.472537268965688	0.1050561431511247	0.8426294820717132	1.689034620004964	0.3534032211422848	2.487166426530609	0.0371271793903924
SMCs	APOE	LRP1	M1_Macrophage	0.6464208242950108	1.472537268965688	0.1050561431511247	0.2550946142649199	0.263598926268469	0.0551538189505261	0.3881592429896592	0.0057942474989976
SMCs	APOE	LRP1	M2_Macrophage	0.6464208242950108	1.472537268965688	0.1050561431511247	0.5154598825831702	0.632513177115964	0.1323431690269707	0.9313992264151524	0.0139034629103709
SMCs	APOE	LRP1	SMCs	0.6464208242950108	1.472537268965688	0.1050561431511247	0.3745480838756327	0.4960150574411338	0.1037831415404954	0.730400658050226	0.0109030565743517
SMCs	APOE	LRP1	monocytes	0.6464208242950108	1.472537268965688	0.1050561431511247	0.3924731182795699	0.5018853015326377	0.1050113953289363	0.7390448112528911	0.011032092180176
BGN+ cells	APOE	LRP2	BGN+ cells	0.9338912133891212	2.311605906705467	0.1649183393602064	0.2376569037656904	0.145378678067975	0.0702811091892973	0.3360582109309635	0.0115906438158922
BGN+ cells	APOE	LRP2	FC	0.9338912133891212	2.311605906705467	0.1649183393602064	0.7793380140421263	0.8061456172411791	0.3897188287907645	1.863490970479434	0.0642717820615774
BGN- cells	APOE	LRP2	BGN+ cells	0.8932605660616829	2.514753578486824	0.1794116301836506	0.2376569037656904	0.145378678067975	0.0702811091892973	0.365591550907124	0.0126092483707669
BGN- cells	APOE	LRP2	FC	0.8932605660616829	2.514753578486824	0.1794116301836506	0.7793380140421263	0.8061456172411791	0.3897188287907645	2.027257575738725	0.069920090386614
DCs	APOE	LRP2	BGN+ cells	0.3	0.3407694953605155	0.0243117302635584	0.2376569037656904	0.145378678067975	0.0702811091892973	0.0495406187614026	0.0017086553692338
DCs	APOE	LRP2	FC	0.3	0.3407694953605155	0.0243117302635584	0.7793380140421263	0.8061456172411791	0.3897188287907645	0.2747098351743679	0.0094747390441909
Endothelial cell	APOE	LRP2	BGN+ cells	0.2756569162121963	0.3131071356529254	0.0223381973129257	0.2376569037656904	0.145378678067975	0.0702811091892973	0.0455191014748724	0.0015699532844418
Endothelial cell	APOE	LRP2	FC	0.2756569162121963	0.3131071356529254	0.0223381973129257	0.7793380140421263	0.8061456172411791	0.3897188287907645	0.2524099451335451	0.0087056160940904
Fibroblast	APOE	LRP2	BGN+ cells	0.4402390438247012	0.9399161714567524	0.0670570245926444	0.2376569037656904	0.145378678067975	0.0702811091892973	0.1366437705010948	0.004712842067305
Fibroblast	APOE	LRP2	FC	0.4402390438247012	0.9399161714567524	0.0670570245926444	0.7793380140421263	0.8061456172411791	0.3897188287907645	0.7577093021939695	0.0261333850864388
Gamma_delta_T	APOE	LRP2	BGN+ cells	0.2568807339449541	0.2720405409553901	0.0194083576802053	0.2376569037656904	0.145378678067975	0.0702811091892973	0.0395488942249914	0.0013640409053074
Gamma_delta_T	APOE	LRP2	FC	0.2568807339449541	0.2720405409553901	0.0194083576802053	0.7793380140421263	0.8061456172411791	0.3897188287907645	0.2193042898031072	0.0075638024238818
M1_Macrophage	APOE	LRP2	BGN+ cells	0.5189228529839883	1.122547289621431	0.0800865901582311	0.2376569037656904	0.145378678067975	0.0702811091892973	0.1631944410339519	0.0056285743875091
M1_Macrophage	APOE	LRP2	FC	0.5189228529839883	1.122547289621431	0.0800865901582311	0.7793380140421263	0.8061456172411791	0.3897188287907645	0.9049365776742812	0.0312112521183118
M2_Macrophage	APOE	LRP2	BGN+ cells	0.736986301369863	2.230956434459748	0.1591645138510835	0.2376569037656904	0.145378678067975	0.0702811091892973	0.324333497269001	0.0111862585770294
M2_Macrophage	APOE	LRP2	FC	0.736986301369863	2.230956434459748	0.1591645138510835	0.7793380140421263	0.8061456172411791	0.3897188287907645	1.798475751895733	0.0620294079230956
SMCs	APOE	LRP2	BGN+ cells	0.6464208242950108	1.472537268965688	0.1050561431511247	0.2376569037656904	0.145378678067975	0.0702811091892973	0.2140755215680578	0.0073834622678106
SMCs	APOE	LRP2	FC	0.6464208242950108	1.472537268965688	0.1050561431511247	0.7793380140421263	0.8061456172411791	0.3897188287907645	1.187079465600985	0.0409423570661312
BGN+ cells	APOE	LRP5	BGN+ cells	0.9338912133891212	2.311605906705467	0.1649183393602064	0.2761506276150628	0.1389846563556734	0.1258455171396723	0.3212777525732042	0.0207542337026011
BGN+ cells	APOE	LRP5	Endothelial cell	0.9338912133891212	2.311605906705467	0.1649183393602064	0.3225086762518592	0.2974394977972641	0.2693205739363844	0.6875628999956634	0.0444159018091262
BGN+ cells	APOE	LRP5	FC	0.9338912133891212	2.311605906705467	0.1649183393602064	0.2998996990972919	0.1523259572582626	0.1379255765895856	0.3521175825427643	0.0227464570464534
BGN- cells	APOE	LRP5	BGN+ cells	0.8932605660616829	2.514753578486824	0.1794116301836506	0.2761506276150628	0.1389846563556734	0.1258455171396723	0.3495121619251912	0.0225781493813331
BGN- cells	APOE	LRP5	Endothelial cell	0.8932605660616829	2.514753578486824	0.1794116301836506	0.3225086762518592	0.2974394977972641	0.2693205739363844	0.7479870414689936	0.0483192432119231
BGN- cells	APOE	LRP5	FC	0.8932605660616829	2.514753578486824	0.1794116301836506	0.2998996990972919	0.1523259572582626	0.1379255765895856	0.3830622461116468	0.0247454525399575
DCs	APOE	LRP5	BGN+ cells	0.3	0.3407694953605155	0.0243117302635584	0.2761506276150628	0.1389846563556734	0.1258455171396723	0.0473617312091774	0.0030595222675777
DCs	APOE	LRP5	Endothelial cell	0.3	0.3407694953605155	0.0243117302635584	0.3225086762518592	0.2974394977972641	0.2693205739363844	0.1013583075646589	0.0065476491479681
DCs	APOE	LRP5	FC	0.3	0.3407694953605155	0.0243117302635584	0.2998996990972919	0.1523259572582626	0.1379255765895856	0.0519080395852056	0.0033532094144917
Endothelial cell	APOE	LRP5	BGN+ cells	0.2756569162121963	0.3131071356529254	0.0223381973129257	0.2761506276150628	0.1389846563556734	0.1258455171396723	0.043517087651231	0.0028111619928131
Endothelial cell	APOE	LRP5	Endothelial cell	0.2756569162121963	0.3131071356529254	0.0223381973129257	0.3225086762518592	0.2974394977972641	0.2693205739363844	0.0931304291853459	0.0060161361210213
Endothelial cell	APOE	LRP5	FC	0.2756569162121963	0.3131071356529254	0.0223381973129257	0.2998996990972919	0.1523259572582626	0.1379255765895856	0.0476943441627245	0.0030810087443572
Fibroblast	APOE	LRP5	BGN+ cells	0.4402390438247012	0.9399161714567524	0.0670570245926444	0.2761506276150628	0.1389846563556734	0.1258455171396723	0.1306339260930569	0.008438825937709
Fibroblast	APOE	LRP5	Endothelial cell	0.4402390438247012	0.9399161714567524	0.0670570245926444	0.3225086762518592	0.2974394977972641	0.2693205739363844	0.2795681940096236	0.0180598363497572
Fibroblast	APOE	LRP5	FC	0.4402390438247012	0.9399161714567524	0.0670570245926444	0.2998996990972919	0.1523259572582626	0.1379255765895856	0.143173630559671	0.0092488787813225
Gamma_delta_T	APOE	LRP5	BGN+ cells	0.2568807339449541	0.2720405409553901	0.0194083576802053	0.2761506276150628	0.1389846563556734	0.1258455171396723	0.0378094610994963	0.0024424548090971
Gamma_delta_T	APOE	LRP5	Endothelial cell	0.2568807339449541	0.2720405409553901	0.0194083576802053	0.3225086762518592	0.2974394977972641	0.2693205739363844	0.0809156018822672	0.0052270700295955
Gamma_delta_T	APOE	LRP5	FC	0.2568807339449541	0.2720405409553901	0.0194083576802053	0.2998996990972919	0.1523259572582626	0.1379255765895856	0.0414388358140853	0.0026769089236992
M1_Macrophage	APOE	LRP5	BGN+ cells	0.5189228529839883	1.122547289621431	0.0800865901582311	0.2761506276150628	0.1389846563556734	0.1258455171396723	0.1560168492910272	0.0100785383544155
M1_Macrophage	APOE	LRP5	Endothelial cell	0.5189228529839883	1.122547289621431	0.0800865901582311	0.3225086762518592	0.2974394977972641	0.2693205739363844	0.3338899020786785	0.0215689664260228
M1_Macrophage	APOE	LRP5	FC	0.5189228529839883	1.122547289621431	0.0800865901582311	0.2998996990972919	0.1523259572582626	0.1379255765895856	0.1709930904592526	0.0110459891246678
M2_Macrophage	APOE	LRP5	BGN+ cells	0.736986301369863	2.230956434459748	0.1591645138510835	0.2761506276150628	0.1389846563556734	0.1258455171396723	0.3100687133878664	0.0200301405558741
M2_Macrophage	APOE	LRP5	Endothelial cell	0.736986301369863	2.230956434459748	0.1591645138510835	0.3225086762518592	0.2974394977972641	0.2693205739363844	0.6635745614732823	0.0428662782206794
M2_Macrophage	APOE	LRP5	FC	0.736986301369863	2.230956434459748	0.1591645138510835	0.2998996990972919	0.1523259572582626	0.1379255765895856	0.3398325744805614	0.0219528573455117
SMCs	APOE	LRP5	BGN+ cells	0.6464208242950108	1.472537268965688	0.1050561431511247	0.2761506276150628	0.1389846563556734	0.1258455171396723	0.204660086298118	0.0132208446635527
SMCs	APOE	LRP5	Endothelial cell	0.6464208242950108	1.472537268965688	0.1050561431511247	0.3225086762518592	0.2974394977972641	0.2693205739363844	0.4379907457689091	0.0282937807690038
SMCs	APOE	LRP5	FC	0.6464208242950108	1.472537268965688	0.1050561431511247	0.2998996990972919	0.1523259572582626	0.1379255765895856	0.2243056490936661	0.0144899291183969
BGN+ cells	APOE	LRP8	FC	0.9338912133891212	2.311605906705467	0.1649183393602064	0.2285188900033434	0.1197536343476266	0.1591852917476697	0.2768232085074204	0.0262525739655956
BGN- cells	APOE	LRP8	FC	0.8932605660616829	2.514753578486824	0.1794116301836506	0.2285188900033434	0.1197536343476266	0.1591852917476697	0.3011508805124967	0.0285596926937094
DCs	APOE	LRP8	FC	0.3	0.3407694953605155	0.0243117302635584	0.2285188900033434	0.1197536343476266	0.1591852917476697	0.0408083855442284	0.0038700698748952
Endothelial cell	APOE	LRP8	FC	0.2756569162121963	0.3131071356529254	0.0223381973129257	0.2285188900033434	0.1197536343476266	0.1591852917476697	0.0374957174346131	0.003555912456375
Fibroblast	APOE	LRP8	FC	0.4402390438247012	0.9399161714567524	0.0670570245926444	0.2285188900033434	0.1197536343476266	0.1591852917476697	0.1125583775140531	0.0106744920235107
Gamma_delta_T	APOE	LRP8	FC	0.2568807339449541	0.2720405409553901	0.0194083576802053	0.2285188900033434	0.1197536343476266	0.1591852917476697	0.0325778434693023	0.0030895250796666
M1_Macrophage	APOE	LRP8	FC	0.5189228529839883	1.122547289621431	0.0800865901582311	0.2285188900033434	0.1197536343476266	0.1591852917476697	0.1344291176592442	0.012748607219414
M2_Macrophage	APOE	LRP8	FC	0.736986301369863	2.230956434459748	0.1591645138510835	0.2285188900033434	0.1197536343476266	0.1591852917476697	0.2671651410977774	0.0253366495732607
SMCs	APOE	LRP8	FC	0.6464208242950108	1.472537268965688	0.1050561431511247	0.2285188900033434	0.1197536343476266	0.1591852917476697	0.1763416896709697	0.0167233927973967
BGN+ cells	APOE	SCARB1	Endothelial cell	0.9338912133891212	2.311605906705467	0.1649183393602064	0.2424392662369856	0.2669396594069911	0.3167373415446468	0.6170592934191463	0.0522357963809096
BGN- cells	APOE	SCARB1	Endothelial cell	0.8932605660616829	2.514753578486824	0.1794116301836506	0.2424392662369856	0.2669396594069911	0.3167373415446468	0.6712874637337849	0.0568263627865607
DCs	APOE	SCARB1	Endothelial cell	0.3	0.3407694953605155	0.0243117302635584	0.2424392662369856	0.2669396594069911	0.3167373415446468	0.0909648930278282	0.00770043281203
Endothelial cell	APOE	SCARB1	Endothelial cell	0.2756569162121963	0.3131071356529254	0.0223381973129257	0.2424392662369856	0.2669396594069911	0.3167373415446468	0.0835807121490904	0.0070753412317958
Fibroblast	APOE	SCARB1	Endothelial cell	0.4402390438247012	0.9399161714567524	0.0670570245926444	0.2424392662369856	0.2669396594069911	0.3167373415446468	0.2509009026797885	0.0212394637013682
Gamma_delta_T	APOE	SCARB1	Endothelial cell	0.2568807339449541	0.2720405409553901	0.0194083576802053	0.2424392662369856	0.2669396594069911	0.3167373415446468	0.0726184093475254	0.0061473516153758
M1_Macrophage	APOE	SCARB1	Endothelial cell	0.5189228529839883	1.122547289621431	0.0800865901582311	0.2424392662369856	0.2669396594069911	0.3167373415446468	0.2996523911597859	0.0253664136600938
M2_Macrophage	APOE	SCARB1	Endothelial cell	0.736986301369863	2.230956434459748	0.1591645138510835	0.2424392662369856	0.2669396594069911	0.3167373415446468	0.5955307507665203	0.0504133449854383
SMCs	APOE	SCARB1	Endothelial cell	0.6464208242950108	1.472537268965688	0.1050561431511247	0.2424392662369856	0.2669396594069911	0.3167373415446468	0.3930785970418016	0.033275203494621
BGN+ cells	APOE	SORL1	BGN+ cells	0.9338912133891212	2.311605906705467	0.1649183393602064	0.4284518828451883	0.3345772491508371	0.048906486293741	0.7734107453863419	0.0080655765035064
BGN+ cells	APOE	SORL1	BGN- cells	0.9338912133891212	2.311605906705467	0.1649183393602064	0.2631044548800609	0.2404282396263803	0.0351443513740373	0.5557753388591382	0.0057959480664978
BGN+ cells	APOE	SORL1	CD4+Tcm	0.9338912133891212	2.311605906705467	0.1649183393602064	0.2702127659574468	0.3529723797232785	0.0515953756414059	0.8159330378722157	0.0085090236694467
BGN+ cells	APOE	SORL1	CD4+Tem	0.9338912133891212	2.311605906705467	0.1649183393602064	0.2684258416742493	0.4193913867105168	0.061304105876679	0.9694676067414274	0.0101101713371441
BGN+ cells	APOE	SORL1	CD8+Tcm	0.9338912133891212	2.311605906705467	0.1649183393602064	0.2046970136271383	0.2810157662096052	0.0410771914508127	0.649597705047486	0.0067743821996493
BGN+ cells	APOE	SORL1	CD8+Tem	0.9338912133891212	2.311605906705467	0.1649183393602064	0.2578281145902732	0.4108242624415578	0.0600518152720428	0.949663791677822	0.0099036456502311
BGN+ cells	APOE	SORL1	FC	0.9338912133891212	2.311605906705467	0.1649183393602064	0.4460046807087931	0.278164065933217	0.0406603470872613	0.6430056978444335	0.0067056369194407
BGN+ cells	APOE	SORL1	M1_Macrophage	0.9338912133891212	2.311605906705467	0.1649183393602064	0.4523289665211063	0.560976005602602	0.0820000923516249	1.296755448071014	0.0135233190580135
BGN+ cells	APOE	SORL1	M2_Macrophage	0.9338912133891212	2.311605906705467	0.1649183393602064	0.4802348336594912	0.6601213773226541	0.0964925653916211	1.525940474961596	0.0159133936449922
BGN+ cells	APOE	SORL1	NK cell	0.9338912133891212	2.311605906705467	0.1649183393602064	0.2575136612021858	0.3944463145824236	0.0576577855389236	0.9118044306669332	0.0095088262422662
BGN+ cells	APOE	SORL1	Neutrophils	0.9338912133891212	2.311605906705467	0.1649183393602064	0.5833333333333334	1.519871095748921	0.2221655988300239	3.513343002364116	0.0366391816220133
BGN+ cells	APOE	SORL1	monocytes	0.9338912133891212	2.311605906705467	0.1649183393602064	0.2437275985663082	0.2934456122601467	0.0428941114507439	0.6783306105973574	0.0070740256287883
BGN- cells	APOE	SORL1	BGN+ cells	0.8932605660616829	2.514753578486824	0.1794116301836506	0.4284518828451883	0.3345772491508371	0.048906486293741	0.8413793345823454	0.0087743924325144
BGN- cells	APOE	SORL1	BGN- cells	0.8932605660616829	2.514753578486824	0.1794116301836506	0.2631044548800609	0.2404282396263803	0.0351443513740373	0.6046177759697275	0.006305305371763
BGN- cells	APOE	SORL1	CD4+Tcm	0.8932605660616829	2.514753578486824	0.1794116301836506	0.2702127659574468	0.3529723797232785	0.0515953756414059	0.8876385550161247	0.0092568104537624
BGN- cells	APOE	SORL1	CD4+Tem	0.8932605660616829	2.514753578486824	0.1794116301836506	0.2684258416742493	0.4193913867105168	0.061304105876679	1.054665990516824	0.0109986695722861
BGN- cells	APOE	SORL1	CD8+Tcm	0.8932605660616829	2.514753578486824	0.1794116301836506	0.2046970136271383	0.2810157662096052	0.0410771914508127	0.7066854036868214	0.0073697258815562
BGN- cells	APOE	SORL1	CD8+Tem	0.8932605660616829	2.514753578486824	0.1794116301836506	0.2578281145902732	0.4108242624415578	0.0600518152720428	1.033121784104118	0.0107739940734446
BGN- cells	APOE	SORL1	FC	0.8932605660616829	2.514753578486824	0.1794116301836506	0.4460046807087931	0.278164065933217	0.0406603470872613	0.6995140802120023	0.0072949391547586
BGN- cells	APOE	SORL1	M1_Macrophage	0.8932605660616829	2.514753578486824	0.1794116301836506	0.4523289665211063	0.560976005602602	0.0820000923516249	1.410716417534388	0.0147117702440149
BGN- cells	APOE	SORL1	M2_Macrophage	0.8932605660616829	2.514753578486824	0.1794116301836506	0.4802348336594912	0.6601213773226541	0.0964925653916211	1.660042595857795	0.0173118884575132
BGN- cells	APOE	SORL1	NK cell	0.8932605660616829	2.514753578486824	0.1794116301836506	0.2575136612021858	0.3944463145824236	0.0576577855389236	0.9919352811170892	0.0103444772963176
BGN- cells	APOE	SORL1	Neutrophils	0.8932605660616829	2.514753578486824	0.1794116301836506	0.5833333333333334	1.519871095748921	0.2221655988300239	3.822101276873289	0.0398590922568215
BGN- cells	APOE	SORL1	monocytes	0.8932605660616829	2.514753578486824	0.1794116301836506	0.2437275985663082	0.2934456122601467	0.0428941114507439	0.737943403522461	0.0076957024606571
DCs	APOE	SORL1	BGN+ cells	0.3	0.3407694953605155	0.0243117302635584	0.4284518828451883	0.3345772491508371	0.048906486293741	0.1140137203522402	0.0011890013029118
DCs	APOE	SORL1	BGN- cells	0.3	0.3407694953605155	0.0243117302635584	0.2631044548800609	0.2404282396263803	0.0351443513740373	0.0819306098878987	0.0008544199908933
DCs	APOE	SORL1	CD4+Tcm	0.3	0.3407694953605155	0.0243117302635584	0.2702127659574468	0.3529723797232785	0.0515953756414059	0.1202822197145019	0.0012543728554408
DCs	APOE	SORL1	CD4+Tem	0.3	0.3407694953605155	0.0243117302635584	0.2684258416742493	0.4193913867105168	0.061304105876679	0.1429157912078896	0.0014904088861224
DCs	APOE	SORL1	CD8+Tcm	0.3	0.3407694953605155	0.0243117302635584	0.2046970136271383	0.2810157662096052	0.0410771914508127	0.0957616008395957	0.0009986575985367
DCs	APOE	SORL1	CD8+Tem	0.3	0.3407694953605155	0.0243117302635584	0.2578281145902732	0.4108242624415578	0.0600518152720428	0.1399963765940656	0.0014599635347309
DCs	APOE	SORL1	FC	0.3	0.3407694953605155	0.0243117302635584	0.4460046807087931	0.278164065933217	0.0406603470872613	0.0947898283754915	0.0009885233908081
DCs	APOE	SORL1	M1_Macrophage	0.3	0.3407694953605155	0.0243117302635584	0.4523289665211063	0.560976005602602	0.0820000923516249	0.1911635103385564	0.0019935641268395
DCs	APOE	SORL1	M2_Macrophage	0.3	0.3407694953605155	0.0243117302635584	0.4802348336594912	0.6601213773226541	0.0964925653916211	0.2249492286269293	0.0023459012222398
DCs	APOE	SORL1	NK cell	0.3	0.3407694953605155	0.0243117302635584	0.2575136612021858	0.3944463145824236	0.0576577855389236	0.1344152715670676	0.0014017605296164
DCs	APOE	SORL1	Neutrophils	0.3	0.3407694953605155	0.0243117302635584	0.5833333333333334	1.519871095748921	0.2221655988300239	0.5179257063113936	0.0054012301125974
DCs	APOE	SORL1	monocytes	0.3	0.3407694953605155	0.0243117302635584	0.2437275985663082	0.2934456122601467	0.0428941114507439	0.0999973132056477	0.0010428300674855
Endothelial cell	APOE	SORL1	BGN+ cells	0.2756569162121963	0.3131071356529254	0.0223381973129257	0.4284518828451883	0.3345772491508371	0.048906486293741	0.1047585241362538	0.0010924827407114
Endothelial cell	APOE	SORL1	BGN- cells	0.2756569162121963	0.3131071356529254	0.0223381973129257	0.2631044548800609	0.2404282396263803	0.0351443513740373	0.0752797974394911	0.000785061455428
Endothelial cell	APOE	SORL1	CD4+Tcm	0.2756569162121963	0.3131071356529254	0.0223381973129257	0.2702127659574468	0.3529723797232785	0.0515953756414059	0.1105181707797524	0.0011525476815122
Endothelial cell	APOE	SORL1	CD4+Tem	0.2756569162121963	0.3131071356529254	0.0223381973129257	0.2684258416742493	0.4193913867105168	0.061304105876679	0.1313144358104383	0.0013694232131657
Endothelial cell	APOE	SORL1	CD8+Tcm	0.2756569162121963	0.3131071356529254	0.0223381973129257	0.2046970136271383	0.2810157662096052	0.0410771914508127	0.0879880416312016	0.000917590407689
Endothelial cell	APOE	SORL1	CD8+Tem	0.2756569162121963	0.3131071356529254	0.0223381973129257	0.2578281145902732	0.4108242624415578	0.0600518152720428	0.1286320080698019	0.0013414492985462
Endothelial cell	APOE	SORL1	FC	0.2756569162121963	0.3131071356529254	0.0223381973129257	0.4460046807087931	0.278164065933217	0.0406603470872613	0.087095153925921	0.0009082788560472
Endothelial cell	APOE	SORL1	M1_Macrophage	0.2756569162121963	0.3131071356529254	0.0223381973129257	0.4523289665211063	0.560976005602602	0.0820000923516249	0.1756455902842501	0.0018317342426287
Endothelial cell	APOE	SORL1	M2_Macrophage	0.2756569162121963	0.3131071356529254	0.0223381973129257	0.4802348336594912	0.6601213773226541	0.0964925653916211	0.2066887136367602	0.0021554699649484
Endothelial cell	APOE	SORL1	NK cell	0.2756569162121963	0.3131071356529254	0.0223381973129257	0.2575136612021858	0.3944463145824236	0.0576577855389236	0.1235039557277554	0.0012879709899948
Endothelial cell	APOE	SORL1	Neutrophils	0.2756569162121963	0.3131071356529254	0.0223381973129257	0.5833333333333334	1.519871095748921	0.2221655988300239	0.4758824853516176	0.0049627789828093
Endothelial cell	APOE	SORL1	monocytes	0.2756569162121963	0.3131071356529254	0.0223381973129257	0.2437275985663082	0.2934456122601467	0.0428941114507439	0.0918799151246935	0.0009581771251493
Fibroblast	APOE	SORL1	BGN+ cells	0.4402390438247012	0.9399161714567524	0.0670570245926444	0.4284518828451883	0.3345772491508371	0.048906486293741	0.3144745670783868	0.0032795234541392
Fibroblast	APOE	SORL1	BGN- cells	0.4402390438247012	0.9399161714567524	0.0670570245926444	0.2631044548800609	0.2404282396263803	0.0351443513740373	0.225982390499714	0.0023566756343813
Fibroblast	APOE	SORL1	CD4+Tcm	0.4402390438247012	0.9399161714567524	0.0670570245926444	0.2702127659574468	0.3529723797232785	0.0515953756414059	0.3317644477794829	0.0034598323732524
Fibroblast	APOE	SORL1	CD4+Tem	0.4402390438247012	0.9399161714567524	0.0670570245926444	0.2684258416742493	0.4193913867105168	0.061304105876679	0.3941927465388872	0.0041108709354025
Fibroblast	APOE	SORL1	CD8+Tcm	0.4402390438247012	0.9399161714567524	0.0670570245926444	0.2046970136271383	0.2810157662096052	0.0410771914508127	0.2641312630947179	0.0027545142373139
Fibroblast	APOE	SORL1	CD8+Tem	0.4402390438247012	0.9399161714567524	0.0670570245926444	0.2578281145902732	0.4108242624415578	0.0600518152720428	0.3861403678956131	0.0040268960535303
Fibroblast	APOE	SORL1	FC	0.4402390438247012	0.9399161714567524	0.0670570245926444	0.4460046807087931	0.278164065933217	0.0406603470872613	0.2614509038887929	0.0027265618945759
Fibroblast	APOE	SORL1	M1_Macrophage	0.4402390438247012	0.9399161714567524	0.0670570245926444	0.4523289665211063	0.560976005602602	0.0820000923516249	0.5272704194650993	0.005498682209422
Fibroblast	APOE	SORL1	M2_Macrophage	0.4402390438247012	0.9399161714567524	0.0670570245926444	0.4802348336594912	0.6601213773226541	0.0964925653916211	0.6204587576698672	0.0064705043304732
Fibroblast	APOE	SORL1	NK cell	0.4402390438247012	0.9399161714567524	0.0670570245926444	0.2575136612021858	0.3944463145824236	0.0576577855389236	0.3707464698475373	0.003866359542841
Fibroblast	APOE	SORL1	Neutrophils	0.4402390438247012	0.9399161714567524	0.0670570245926444	0.5833333333333334	1.519871095748921	0.2221655988300239	1.428551421424105	0.0148977640243844
Fibroblast	APOE	SORL1	monocytes	0.4402390438247012	0.9399161714567524	0.0670570245926444	0.2437275985663082	0.2934456122601467	0.0428941114507439	0.2758142764063397	0.0028763514864321
Gamma_delta_T	APOE	SORL1	BGN+ cells	0.2568807339449541	0.2720405409553901	0.0194083576802053	0.4284518828451883	0.3345772491508371	0.048906486293741	0.09101857585036	0.0009491945788709
Gamma_delta_T	APOE	SORL1	BGN- cells	0.2568807339449541	0.2720405409553901	0.0194083576802053	0.2631044548800609	0.2404282396263803	0.0351443513740373	0.0654062283689126	0.0006820941419061
Gamma_delta_T	APOE	SORL1	CD4+Tcm	0.2568807339449541	0.2720405409553901	0.0194083576802053	0.2702127659574468	0.3529723797232785	0.0515953756414059	0.096022797122232	0.0010013815050929
Gamma_delta_T	APOE	SORL1	CD4+Tem	0.2568807339449541	0.2720405409553901	0.0194083576802053	0.2684258416742493	0.4193913867105168	0.061304105876679	0.1140914597127602	0.0011898120141197
Gamma_delta_T	APOE	SORL1	CD8+Tcm	0.2568807339449541	0.2720405409553901	0.0194083576802053	0.2046970136271383	0.2810157662096052	0.0410771914508127	0.0764476810566544	0.0007972408241756
Gamma_delta_T	APOE	SORL1	CD8+Tem	0.2568807339449541	0.2720405409553901	0.0194083576802053	0.2578281145902732	0.4108242624415578	0.0600518152720428	0.1117608545922005	0.0011655071101454
Gamma_delta_T	APOE	SORL1	FC	0.2568807339449541	0.2720405409553901	0.0194083576802053	0.4460046807087931	0.278164065933217	0.0406603470872613	0.0756719029708231	0.0007891505596708
Gamma_delta_T	APOE	SORL1	M1_Macrophage	0.2568807339449541	0.2720405409553901	0.0194083576802053	0.4523289665211063	0.560976005602602	0.0820000923516249	0.1526082160271258	0.0015914871221702
Gamma_delta_T	APOE	SORL1	M2_Macrophage	0.2568807339449541	0.2720405409553901	0.0194083576802053	0.4802348336594912	0.6601213773226541	0.0964925653916211	0.179579776583072	0.0018727622226011
Gamma_delta_T	APOE	SORL1	NK cell	0.2568807339449541	0.2720405409553901	0.0194083576802053	0.2575136612021858	0.3944463145824236	0.0576577855389236	0.1073053887968625	0.001119042924788
Gamma_delta_T	APOE	SORL1	Neutrophils	0.2568807339449541	0.2720405409553901	0.0194083576802053	0.5833333333333334	1.519871095748921	0.2221655988300239	0.4134665550699979	0.0043118694063301
Gamma_delta_T	APOE	SORL1	monocytes	0.2568807339449541	0.2720405409553901	0.0194083576802053	0.2437275985663082	0.2934456122601467	0.0428941114507439	0.0798291031002359	0.0008325042574106
M1_Macrophage	APOE	SORL1	BGN+ cells	0.5189228529839883	1.122547289621431	0.0800865901582311	0.4284518828451883	0.3345772491508371	0.048906486293741	0.3755787842032665	0.0039167537238859
M1_Macrophage	APOE	SORL1	BGN- cells	0.5189228529839883	1.122547289621431	0.0800865901582311	0.2631044548800609	0.2404282396263803	0.0351443513740373	0.2698920687410452	0.0028145912648693
M1_Macrophage	APOE	SORL1	CD4+Tcm	0.5189228529839883	1.122547289621431	0.0800865901582311	0.2702127659574468	0.3529723797232785	0.0515953756414059	0.3962281881695929	0.0041320977030532
M1_Macrophage	APOE	SORL1	CD4+Tem	0.5189228529839883	1.122547289621431	0.0800865901582311	0.2684258416742493	0.4193913867105168	0.061304105876679	0.4707866644424641	0.0049096368023624
M1_Macrophage	APOE	SORL1	CD8+Tcm	0.5189228529839883	1.122547289621431	0.0800865901582311	0.2046970136271383	0.2810157662096052	0.0410771914508127	0.3154534866994821	0.0032897321965724
M1_Macrophage	APOE	SORL1	CD8+Tem	0.5189228529839883	1.122547289621431	0.0800865901582311	0.2578281145902732	0.4108242624415578	0.0600518152720428	0.4611696623144942	0.0048093451179499
M1_Macrophage	APOE	SORL1	FC	0.5189228529839883	1.122547289621431	0.0800865901582311	0.4460046807087931	0.278164065933217	0.0406603470872613	0.3122523182834099	0.0032563485528689
M1_Macrophage	APOE	SORL1	M1_Macrophage	0.5189228529839883	1.122547289621431	0.0800865901582311	0.4523289665211063	0.560976005602602	0.0820000923516249	0.6297220946318577	0.0065671077891016
M1_Macrophage	APOE	SORL1	M2_Macrophage	0.5189228529839883	1.122547289621431	0.0800865901582311	0.4802348336594912	0.6601213773226541	0.0964925653916211	0.7410174629347115	0.007727760537835
M1_Macrophage	APOE	SORL1	NK cell	0.5189228529839883	1.122547289621431	0.0800865901582311	0.2575136612021858	0.3944463145824236	0.0576577855389236	0.442784641335662	0.0046176154398869
M1_Macrophage	APOE	SORL1	Neutrophils	0.5189228529839883	1.122547289621431	0.0800865901582311	0.5833333333333334	1.519871095748921	0.2221655988300239	1.706127179106906	0.0177924852607581
M1_Macrophage	APOE	SORL1	monocytes	0.5189228529839883	1.122547289621431	0.0800865901582311	0.2437275985663082	0.2934456122601467	0.0428941114507439	0.3294065766939291	0.0034352431239572
M2_Macrophage	APOE	SORL1	BGN+ cells	0.736986301369863	2.230956434459748	0.1591645138510835	0.4284518828451883	0.3345772491508371	0.048906486293741	0.7464272668169023	0.0077841771151079
M2_Macrophage	APOE	SORL1	BGN- cells	0.736986301369863	2.230956434459748	0.1591645138510835	0.2631044548800609	0.2404282396263803	0.0351443513740373	0.5363849282203033	0.0055937336010603
M2_Macrophage	APOE	SORL1	CD4+Tcm	0.736986301369863	2.230956434459748	0.1591645138510835	0.2702127659574468	0.3529723797232785	0.0515953756414059	0.7874660017302175	0.0082121528809284
M2_Macrophage	APOE	SORL1	CD4+Tem	0.736986301369863	2.230956434459748	0.1591645138510835	0.2684258416742493	0.4193913867105168	0.061304105876679	0.9356439127388236	0.0097574382089369
M2_Macrophage	APOE	SORL1	CD8+Tcm	0.736986301369863	2.230956434459748	0.1591645138510835	0.2046970136271383	0.2810157662096052	0.0410771914508127	0.6269339318099549	0.0065380312076364
M2_Macrophage	APOE	SORL1	CD8+Tem	0.736986301369863	2.230956434459748	0.1591645138510835	0.2578281145902732	0.4108242624415578	0.0600518152720428	0.9165310317261732	0.0095581179836497
M2_Macrophage	APOE	SORL1	FC	0.736986301369863	2.230956434459748	0.1591645138510835	0.4460046807087931	0.278164065933217	0.0406603470872613	0.620571912729196	0.0064716843771602
M2_Macrophage	APOE	SORL1	M1_Macrophage	0.736986301369863	2.230956434459748	0.1591645138510835	0.4523289665211063	0.560976005602602	0.0820000923516249	1.251513029276652	0.0130515048348903
M2_Macrophage	APOE	SORL1	M2_Macrophage	0.736986301369863	2.230956434459748	0.1591645138510835	0.4802348336594912	0.6601213773226541	0.0964925653916211	1.472702034262406	0.0153581922608012
M2_Macrophage	APOE	SORL1	NK cell	0.736986301369863	2.230956434459748	0.1591645138510835	0.2575136612021858	0.3944463145824236	0.0576577855389236	0.8799925435665916	0.0091770734050328
M2_Macrophage	APOE	SORL1	Neutrophils	0.736986301369863	2.230956434459748	0.1591645138510835	0.5833333333333334	1.519871095748921	0.2221655988300239	3.390766200610442	0.0353608795322156
M2_Macrophage	APOE	SORL1	monocytes	0.736986301369863	2.230956434459748	0.1591645138510835	0.2437275985663082	0.2934456122601467	0.0428941114507439	0.6546643768357545	0.0068272203961318
SMCs	APOE	SORL1	BGN+ cells	0.6464208242950108	1.472537268965688	0.1050561431511247	0.4284518828451883	0.3345772491508371	0.048906486293741	0.4926774687226264	0.0051379268250937
SMCs	APOE	SORL1	BGN- cells	0.6464208242950108	1.472537268965688	0.1050561431511247	0.2631044548800609	0.2404282396263803	0.0351443513740373	0.3540395433616581	0.0036921300089042
SMCs	APOE	SORL1	CD4+Tcm	0.6464208242950108	1.472537268965688	0.1050561431511247	0.2702127659574468	0.3529723797232785	0.0515953756414059	0.5197649840580364	0.0054204111693195
SMCs	APOE	SORL1	CD4+Tem	0.6464208242950108	1.472537268965688	0.1050561431511247	0.2684258416742493	0.4193913867105168	0.061304105876679	0.6175694472144372	0.0064403729227321
SMCs	APOE	SORL1	CD8+Tcm	0.6464208242950108	1.472537268965688	0.1050561431511247	0.2046970136271383	0.2810157662096052	0.0410771914508127	0.4138061889105924	0.0043154113053027
SMCs	APOE	SORL1	CD8+Tem	0.6464208242950108	1.472537268965688	0.1050561431511247	0.2578281145902732	0.4108242624415578	0.0600518152720428	0.6049540374405347	0.0063088121017046
SMCs	APOE	SORL1	FC	0.6464208242950108	1.472537268965688	0.1050561431511247	0.4460046807087931	0.278164065933217	0.0406603470872613	0.409606953973691	0.0042716192441737
SMCs	APOE	SORL1	M1_Macrophage	0.6464208242950108	1.472537268965688	0.1050561431511247	0.4523289665211063	0.560976005602602	0.0820000923516249	0.826058075245336	0.0086146134404977
SMCs	APOE	SORL1	M2_Macrophage	0.6464208242950108	1.472537268965688	0.1050561431511247	0.4802348336594912	0.6601213773226541	0.0964925653916211	0.9720533301485696	0.0101371367628014
SMCs	APOE	SORL1	NK cell	0.6464208242950108	1.472537268965688	0.1050561431511247	0.2575136612021858	0.3944463145824236	0.0576577855389236	0.5808368988287828	0.006057304571354
SMCs	APOE	SORL1	Neutrophils	0.6464208242950108	1.472537268965688	0.1050561431511247	0.5833333333333334	1.519871095748921	0.2221655988300239	2.238066832514004	0.0233398609539423
SMCs	APOE	SORL1	monocytes	0.6464208242950108	1.472537268965688	0.1050561431511247	0.2437275985663082	0.2934456122601467	0.0428941114507439	0.4321096004675207	0.0045062899129096
BGN+ cells	APOE	VLDLR	FC	0.9338912133891212	2.311605906705467	0.1649183393602064	0.2902039451688398	0.1505968903410819	0.3485799036174356	0.3481206612439205	0.0574872188389282
BGN- cells	APOE	VLDLR	FC	0.8932605660616829	2.514753578486824	0.1794116301836506	0.2902039451688398	0.1505968903410819	0.3485799036174356	0.3787140688942236	0.0625392887572639
DCs	APOE	VLDLR	FC	0.3	0.3407694953605155	0.0243117302635584	0.2902039451688398	0.1505968903410819	0.3485799036174356	0.0513188263243933	0.0084745805920442
Endothelial cell	APOE	VLDLR	FC	0.2756569162121963	0.3131071356529254	0.0223381973129257	0.2902039451688398	0.1505968903410819	0.3485799036174356	0.0471529609729338	0.0077866466663269
Fibroblast	APOE	VLDLR	FC	0.4402390438247012	0.9399161714567524	0.0670570245926444	0.2902039451688398	0.1505968903410819	0.3485799036174356	0.1415484526026821	0.023374731169376
Gamma_delta_T	APOE	VLDLR	FC	0.2568807339449541	0.2720405409553901	0.0194083576802053	0.2902039451688398	0.1505968903410819	0.3485799036174356	0.0409684595145874	0.0067653634495387
M1_Macrophage	APOE	VLDLR	FC	0.5189228529839883	1.122547289621431	0.0800865901582311	0.2902039451688398	0.1505968903410819	0.3485799036174356	0.1690521310777974	0.0279165758784052
M2_Macrophage	APOE	VLDLR	FC	0.736986301369863	2.230956434459748	0.1591645138510835	0.2902039451688398	0.1505968903410819	0.3485799036174356	0.3359751015160657	0.0554815508975266
SMCs	APOE	VLDLR	FC	0.6464208242950108	1.472537268965688	0.1050561431511247	0.2902039451688398	0.1505968903410819	0.3485799036174356	0.221759533617582	0.0366204602540385
BGN+ cells	APP	CAV1	BGN+ cells	0.8945606694560669	1.457618593734219	0.119107388354988	0.7916317991631799	1.210992012346093	0.109092703677022	1.765164474059285	0.0129937470235546
BGN+ cells	APP	CAV1	BGN- cells	0.8945606694560669	1.457618593734219	0.119107388354988	0.6357405762152557	1.056658890057355	0.0951895421319869	1.540205645382163	0.011337777762048
BGN+ cells	APP	CAV1	Endothelial cell	0.8945606694560669	1.457618593734219	0.119107388354988	0.8041646008924145	1.487435653292141	0.1339962405275238	2.168113865221831	0.0159599422586201
BGN+ cells	APP	CAV1	FC	0.8945606694560669	1.457618593734219	0.119107388354988	0.9453360080240722	1.954468923283007	0.1760691209519928	2.848870243453011	0.0209711331665503
BGN+ cells	APP	CAV1	Fibroblast	0.8945606694560669	1.457618593734219	0.119107388354988	0.4028884462151394	0.5100275432808495	0.0459460368681239	0.7434256304027507	0.0054725124566242
[truncated: 24,344 more rows]

## Sheet: GSE193581
Table S7. The ligand-receptor analysis between cells by NATMI.
Sending cluster	Ligand symbol	Receptor symbol	Target cluster	Ligand detection rate	Ligand average expression value	Ligand derived specificity of average expression value	Receptor detection rate	Receptor average expression value	Receptor derived specificity of average expression value	Edge average expression weight	Edge average expression derived specificity
DC3	A2M	LRP1	BGN+ cancer cells	0.3544303797468354	0.5897181354515229	0.0734343561326943	0.2784810126582278	0.3565180492294807	0.0677787421868158	0.2102451592464236	0.0049772882919727
DC3	A2M	LRP1	BGN- cancer cells	0.3544303797468354	0.5897181354515229	0.0734343561326943	0.200087374399301	0.2584897032404806	0.049142272016096	0.1524360658283937	0.0036087311043997
DC3	A2M	LRP1	Fibroblast	0.3544303797468354	0.5897181354515229	0.0734343561326943	0.485981308411215	0.9482152079524944	0.1802681077615289	0.5591797044405229	0.013237872424727
DC3	A2M	LRP1	M1 Macrophage	0.3544303797468354	0.5897181354515229	0.0734343561326943	0.3593932322053676	0.5561587134981694	0.1057330425166775	0.3279768795392581	0.007764437899163
DC3	A2M	LRP1	M2 Macrophage	0.3544303797468354	0.5897181354515229	0.0734343561326943	0.7693389592123769	1.059145935471708	0.2013574893436689	0.6245975662374343	0.0147865575824481
DC3	A2M	LRP1	Monocyte	0.3544303797468354	0.5897181354515229	0.0734343561326943	0.3444213444213444	0.4974380766811886	0.0945694817587704	0.2933482550830221	0.0069446490027578
DC3	A2M	LRP1	Myeloid Progenitors	0.3544303797468354	0.5897181354515229	0.0734343561326943	0.3271375464684015	0.3917189963324887	0.0744709024395238	0.2310037961381372	0.0054687227712671
DC3	A2M	LRP1	others	0.3544303797468354	0.5897181354515229	0.0734343561326943	0.3688524590163935	0.4722520380725683	0.089781286543268	0.2784955913553365	0.0065930309700698
Endothelial cell	A2M	LRP1	BGN+ cancer cells	0.7853403141361257	1.668679063993123	0.2077914265984366	0.2784810126582278	0.3565180492294807	0.0677787421868158	0.594914204684904	0.0140838415320461
Endothelial cell	A2M	LRP1	BGN- cancer cells	0.7853403141361257	1.668679063993123	0.2077914265984366	0.200087374399301	0.2584897032404806	0.049142272016096	0.4313363560551852	0.010211342808513
Endothelial cell	A2M	LRP1	Fibroblast	0.7853403141361257	1.668679063993123	0.2077914265984366	0.485981308411215	0.9482152079524944	0.1802681077615289	1.582266865670212	0.0374581672819688
Endothelial cell	A2M	LRP1	M1 Macrophage	0.7853403141361257	1.668679063993123	0.2077914265984366	0.3593932322053676	0.5561587134981694	0.1057330425166775	0.9280504014717448	0.0219704197431335
Endothelial cell	A2M	LRP1	M2 Macrophage	0.7853403141361257	1.668679063993123	0.2077914265984366	0.7693389592123769	1.059145935471708	0.2013574893436689	1.76737464823505	0.0418403599670004
Endothelial cell	A2M	LRP1	Monocyte	0.7853403141361257	1.668679063993123	0.2077914265984366	0.3444213444213444	0.4974380766811886	0.0945694817587704	0.8300645041909049	0.0196507275273297
Endothelial cell	A2M	LRP1	Myeloid Progenitors	0.7853403141361257	1.668679063993123	0.2077914265984366	0.3271375464684015	0.3917189963324887	0.0744709024395238	0.6536532881484227	0.0154744150579816
Endothelial cell	A2M	LRP1	others	0.7853403141361257	1.668679063993123	0.2077914265984366	0.3688524590163935	0.4722520380725683	0.089781286543268	0.7880370888597779	0.0186557816126686
Fibroblast	A2M	LRP1	BGN+ cancer cells	0.5607476635514018	1.096912377038401	0.1365924656193991	0.2784810126582278	0.3565180492294807	0.0677787421868158	0.3910690608374034	0.0092580655118787
Fibroblast	A2M	LRP1	BGN- cancer cells	0.5607476635514018	1.096912377038401	0.1365924656193991	0.200087374399301	0.2584897032404806	0.049142272016096	0.2835405548214665	0.0067124641008177
Fibroblast	A2M	LRP1	Fibroblast	0.5607476635514018	1.096912377038401	0.1365924656193991	0.485981308411215	0.9482152079524944	0.1802681077615289	1.040108997699132	0.0246232653116907
Fibroblast	A2M	LRP1	M1 Macrophage	0.5607476635514018	1.096912377038401	0.1365924656193991	0.3593932322053676	0.5561587134981694	0.1057330425166775	0.6100573764338961	0.0144423369747937
Fibroblast	A2M	LRP1	M2 Macrophage	0.5607476635514018	1.096912377038401	0.1365924656193991	0.7693389592123769	1.059145935471708	0.2013574893436689	1.161790285708832	0.0275039159403836
Fibroblast	A2M	LRP1	Monocyte	0.5607476635514018	1.096912377038401	0.1365924656193991	0.3444213444213444	0.4974380766811886	0.0945694817587704	0.545645983121773	0.0129174786857792
Fibroblast	A2M	LRP1	Myeloid Progenitors	0.5607476635514018	1.096912377038401	0.1365924656193991	0.3271375464684015	0.3917189963324887	0.0744709024395238	0.429681415398167	0.0101721641811162
Fibroblast	A2M	LRP1	others	0.5607476635514018	1.096912377038401	0.1365924656193991	0.3688524590163935	0.4722520380725683	0.089781286543268	0.5180191056434105	0.0122634472954267
M1 Macrophage	A2M	LRP1	BGN+ cancer cells	0.4832749902761571	0.8023380012161557	0.0999107386700755	0.2784810126582278	0.3565180492294807	0.0677787421868158	0.2860479790162646	0.0067718241980133
M1 Macrophage	A2M	LRP1	BGN- cancer cells	0.4832749902761571	0.8023380012161557	0.0999107386700755	0.200087374399301	0.2584897032404806	0.049142272016096	0.2073961118329244	0.0049098406970539
M1 Macrophage	A2M	LRP1	Fibroblast	0.4832749902761571	0.8023380012161557	0.0999107386700755	0.485981308411215	0.9482152079524944	0.1802681077615289	0.7607890946713657	0.0180107198051111
M1 Macrophage	A2M	LRP1	M1 Macrophage	0.4832749902761571	0.8023380012161557	0.0999107386700755	0.3593932322053676	0.5561587134981694	0.1057330425166775	0.4462272705470698	0.0105638663796757
M1 Macrophage	A2M	LRP1	M2 Macrophage	0.4832749902761571	0.8023380012161557	0.0999107386700755	0.7693389592123769	1.059145935471708	0.2013574893436689	0.8497930328625853	0.0201177754970778
M1 Macrophage	A2M	LRP1	Monocyte	0.4832749902761571	0.8023380012161557	0.0999107386700755	0.3444213444213444	0.4974380766811886	0.0945694817587704	0.3991134721731937	0.0094485067781649
M1 Macrophage	A2M	LRP1	Myeloid Progenitors	0.4832749902761571	0.8023380012161557	0.0999107386700755	0.3271375464684015	0.3917189963324887	0.0744709024395238	0.3142910365558076	0.0074404428721599
M1 Macrophage	A2M	LRP1	others	0.4832749902761571	0.8023380012161557	0.0999107386700755	0.3688524590163935	0.4722520380725683	0.089781286543268	0.3789057562974003	0.0089701146572876
M2 Macrophage	A2M	LRP1	BGN+ cancer cells	0.7932489451476793	1.152635334612298	0.1435313390663136	0.2784810126582278	0.3565180492294807	0.0677787421868158	0.4109353009689461	0.0097283736263041
M2 Macrophage	A2M	LRP1	BGN- cancer cells	0.7932489451476793	1.152635334612298	0.1435313390663136	0.200087374399301	0.2584897032404806	0.049142272016096	0.2979443655884249	0.0070534561072313
M2 Macrophage	A2M	LRP1	Fibroblast	0.7932489451476793	1.152635334612298	0.1435313390663136	0.485981308411215	0.9482152079524944	0.1802681077615289	1.092946353502793	0.0258741228979627
M2 Macrophage	A2M	LRP1	M1 Macrophage	0.7932489451476793	1.152635334612298	0.1435313390663136	0.3593932322053676	0.5561587134981694	0.1057330425166775	0.6410481848305075	0.0151760051759741
M2 Macrophage	A2M	LRP1	M2 Macrophage	0.7932489451476793	1.152635334612298	0.1435313390663136	0.7693389592123769	1.059145935471708	0.2013574893436689	1.220809029735687	0.0289011100765277
M2 Macrophage	A2M	LRP1	Monocyte	0.7932489451476793	1.152635334612298	0.1435313390663136	0.3444213444213444	0.4974380766811886	0.0945694817587704	0.5733647039643196	0.0135736843516436
M2 Macrophage	A2M	LRP1	Myeloid Progenitors	0.7932489451476793	1.152635334612298	0.1435313390663136	0.3271375464684015	0.3917189963324887	0.0744709024395238	0.4515091564116915	0.0106889083486216
M2 Macrophage	A2M	LRP1	others	0.7932489451476793	1.152635334612298	0.1435313390663136	0.3688524590163935	0.4722520380725683	0.089781286543268	0.5443343859251143	0.0128864282806516
Myeloid Progenitors	A2M	LRP1	BGN+ cancer cells	0.4349442379182156	0.5660868120057811	0.070491677389276	0.2784810126582278	0.3565180492294807	0.0677787421868158	0.2018201659108369	0.0047778372280839
Myeloid Progenitors	A2M	LRP1	BGN- cancer cells	0.4349442379182156	0.5660868120057811	0.070491677389276	0.200087374399301	0.2584897032404806	0.049142272016096	0.1463276120437241	0.0034641211851346
Myeloid Progenitors	A2M	LRP1	Fibroblast	0.4349442379182156	0.5660868120057811	0.070491677389276	0.485981308411215	0.9482152079524944	0.1802681077615289	0.5367721241652262	0.0127074012959009
Myeloid Progenitors	A2M	LRP1	M1 Macrophage	0.4349442379182156	0.5660868120057811	0.070491677389276	0.3593932322053676	0.5561587134981694	0.1057330425166775	0.3148341130934153	0.0074532995224722
Myeloid Progenitors	A2M	LRP1	M2 Macrophage	0.4349442379182156	0.5660868120057811	0.070491677389276	0.7693389592123769	1.059145935471708	0.2013574893436689	0.5995685460600598	0.0141940271787284
Myeloid Progenitors	A2M	LRP1	Monocyte	0.4349442379182156	0.5660868120057811	0.070491677389276	0.3444213444213444	0.4974380766811886	0.0945694817587704	0.2815931349987413	0.0066663613990102
Myeloid Progenitors	A2M	LRP1	Myeloid Progenitors	0.4349442379182156	0.5660868120057811	0.070491677389276	0.3271375464684015	0.3917189963324887	0.0744709024395238	0.2217469578359628	0.0052495788296551
Myeloid Progenitors	A2M	LRP1	others	0.4349442379182156	0.5660868120057811	0.070491677389276	0.3688524590163935	0.4722520380725683	0.089781286543268	0.267335650695733	0.0063288334866021
cDC2	A2M	LRP1	BGN+ cancer cells	0.2611464968152866	0.6756936514143076	0.0841404142956661	0.2784810126582278	0.3565180492294807	0.0677787421868158	0.2408969824789737	0.0057029314480378
cDC2	A2M	LRP1	BGN- cancer cells	0.2611464968152866	0.6756936514143076	0.0841404142956661	0.200087374399301	0.2584897032404806	0.049142272016096	0.1746598514355611	0.0041348511268646
cDC2	A2M	LRP1	Fibroblast	0.2611464968152866	0.6756936514143076	0.0841404142956661	0.485981308411215	0.9482152079524944	0.1802681077615289	0.6407029961879979	0.0151678332713508
cDC2	A2M	LRP1	M1 Macrophage	0.2611464968152866	0.6756936514143076	0.0841404142956661	0.3593932322053676	0.5561587134981694	0.1057330425166775	0.3757929118894618	0.0088964220020945
cDC2	A2M	LRP1	M2 Macrophage	0.2611464968152866	0.6756936514143076	0.0841404142956661	0.7693389592123769	1.059145935471708	0.2013574893436689	0.7156581845195008	0.0169423025749114
cDC2	A2M	LRP1	Monocyte	0.2611464968152866	0.6756936514143076	0.0841404142956661	0.3444213444213444	0.4974380766811886	0.0945694817587704	0.3361157503852226	0.0079571153749093
cDC2	A2M	LRP1	Myeloid Progenitors	0.2611464968152866	0.6756936514143076	0.0841404142956661	0.3271375464684015	0.3917189963324887	0.0744709024395238	0.2646820389602471	0.0062660125842336
cDC2	A2M	LRP1	others	0.2611464968152866	0.6756936514143076	0.0841404142956661	0.3688524590163935	0.4722520380725683	0.089781286543268	0.3190977039931023	0.0075542346457484
others	A2M	LRP1	BGN+ cancer cells	0.4918032786885246	0.7047051353043207	0.0877530548299206	0.2784810126582278	0.3565180492294807	0.0677787421868158	0.2512401001206936	0.0059477916794227
others	A2M	LRP1	BGN- cancer cells	0.4918032786885246	0.7047051353043207	0.0877530548299206	0.200087374399301	0.2584897032404806	0.049142272016096	0.1821590212968566	0.0043123844906953
others	A2M	LRP1	Fibroblast	0.4918032786885246	0.7047051353043207	0.0877530548299206	0.485981308411215	0.9482152079524944	0.1802681077615289	0.668212126417777	0.0158190771444834
others	A2M	LRP1	M1 Macrophage	0.4918032786885246	0.7047051353043207	0.0877530548299206	0.3593932322053676	0.5561587134981694	0.1057330425166775	0.3919279014464044	0.0092783974773003
others	A2M	LRP1	M2 Macrophage	0.4918032786885246	0.7047051353043207	0.0877530548299206	0.7693389592123769	1.059145935471708	0.2013574893436689	0.746385579763611	0.0176697348027901
others	A2M	LRP1	Monocyte	0.4918032786885246	0.7047051353043207	0.0877530548299206	0.3444213444213444	0.4974380766811886	0.0945694817587704	0.350547167133138	0.0082987609180145
others	A2M	LRP1	Myeloid Progenitors	0.4918032786885246	0.7047051353043207	0.0877530548299206	0.3271375464684015	0.3917189963324887	0.0744709024395238	0.2760463883117591	0.0065350491850092
others	A2M	LRP1	others	0.4918032786885246	0.7047051353043207	0.0877530548299206	0.3688524590163935	0.4722520380725683	0.089781286543268	0.3327984363876704	0.0078785821607322
DC3	ADAM12	ITGA9	BGN+ cancer cells	0.3670886075949367	0.578323774579313	0.4540687925855125	0.5316455696202531	0.6802500631220582	0.30765722048995	0.3934047841625646	0.1396975426380864
DC3	ADAM12	ITGA9	BGN- cancer cells	0.3670886075949367	0.578323774579313	0.4540687925855125	0.3890345128877239	0.5186031743142135	0.234549057466456	0.2999205452782094	0.1065014073258637
DC3	ADAM12	ITGA9	TFCs	0.3670886075949367	0.578323774579313	0.4540687925855125	0.3037825059101655	0.395006411212748	0.1786498541310956	0.2284415987155847	0.0811193235608845
DC3	ADAM12	ITGB1	B cell	0.3670886075949367	0.578323774579313	0.4540687925855125	0.2863468634686347	0.54142465064831	0.0224686018683715	0.3131187476132166	0.010202290921456
DC3	ADAM12	ITGB1	BGN+ cancer cells	0.3670886075949367	0.578323774579313	0.4540687925855125	0.7848101265822784	1.128864991596876	0.0468468105930558	0.65284946293075	0.021271674722471
DC3	ADAM12	ITGB1	BGN- cancer cells	0.3670886075949367	0.578323774579313	0.4540687925855125	0.7135211882918305	1.08123236214127	0.0448701023181367	0.6253023808708459	0.0203741131827847
DC3	ADAM12	ITGB1	CD4+ Tem	0.3670886075949367	0.578323774579313	0.4540687925855125	0.5747176368375326	1.178741338097589	0.0489166309657181	0.6816941399012678	0.0222115155599547
DC3	ADAM12	ITGB1	CD8+ Tcm	0.3670886075949367	0.578323774579313	0.4540687925855125	0.4215566422167889	0.8606100798998152	0.0357144899590779	0.4977112698486653	0.0162168353335259
DC3	ADAM12	ITGB1	CD8+ Tem	0.3670886075949367	0.578323774579313	0.4540687925855125	0.2780026990553306	0.709918169261163	0.0294609207119632	0.4105625552895514	0.0133772846961386
DC3	ADAM12	ITGB1	DC3	0.3670886075949367	0.578323774579313	0.4540687925855125	0.7088607594936709	1.099764777795678	0.0456391797299233	0.636020117444176	0.0207233272345594
DC3	ADAM12	ITGB1	Endothelial cell	0.3670886075949367	0.578323774579313	0.4540687925855125	0.8023560209424084	1.640760842546011	0.0680899956960524	0.9488910036431428	0.0309175421328593
DC3	ADAM12	ITGB1	Fibroblast	0.3670886075949367	0.578323774579313	0.4540687925855125	0.8722741433021807	1.815877229800235	0.0753571572135995	1.050164973710699	0.0342173333886557
DC3	ADAM12	ITGB1	M1 Macrophage	0.3670886075949367	0.578323774579313	0.4540687925855125	0.6964216258265267	1.122027043699857	0.0465630423370098	0.6488949150925694	0.0211428244130741
DC3	ADAM12	ITGB1	M2 Macrophage	0.3670886075949367	0.578323774579313	0.4540687925855125	0.8762306610407876	1.26052096254124	0.0523104066653822	0.7289892409931987	0.0237525231942072
DC3	ADAM12	ITGB1	Monocyte	0.3670886075949367	0.578323774579313	0.4540687925855125	0.7692307692307693	1.148751003643977	0.0476720609522718	0.6643500164791589	0.021646395156661
DC3	ADAM12	ITGB1	Myeloid Progenitors	0.3670886075949367	0.578323774579313	0.4540687925855125	0.8847583643122676	1.169837514186709	0.0485471308435495	0.6765448468489382	0.0220437370856214
DC3	ADAM12	ITGB1	NK cell	0.3670886075949367	0.578323774579313	0.4540687925855125	0.5543893129770993	1.171483013401055	0.0486154174771145	0.6774964781656464	0.022074743914874
DC3	ADAM12	ITGB1	TFCs	0.3670886075949367	0.578323774579313	0.4540687925855125	0.6903073286052009	0.9963477546587908	0.041347472810978	0.5762115942678953	0.0187745970557431
DC3	ADAM12	ITGB1	T_cell:CD4+_central_memory	0.3670886075949367	0.578323774579313	0.4540687925855125	0.7418478260869565	1.399100556269532	0.0580613264190973	0.8091331147178126	0.0263638363830328
DC3	ADAM12	ITGB1	T_cell:gamma-delta	0.3670886075949367	0.578323774579313	0.4540687925855125	0.8095238095238095	1.242958982124381	0.0515816013818879	0.7188327301894332	0.023421595459101
DC3	ADAM12	ITGB1	Tregs	0.3670886075949367	0.578323774579313	0.4540687925855125	0.6914765906362546	1.320346782673491	0.0547931206171588	0.7635879351093854	0.0248798461206256
DC3	ADAM12	ITGB1	cDC1	0.3670886075949367	0.578323774579313	0.4540687925855125	0.86	1.285933222175515	0.0533649909803271	0.7436857549054824	0.0242313770207738
DC3	ADAM12	ITGB1	cDC2	0.3670886075949367	0.578323774579313	0.4540687925855125	0.3184713375796178	0.7785330077198804	0.0323083704646583	0.4502441476591467	0.0146702227672928
DC3	ADAM12	ITGB1	others	0.3670886075949367	0.578323774579313	0.4540687925855125	0.7950819672131147	1.143910145401991	0.0474711699946655	0.6615504330684503	0.0215551768420994
DC3	ADAM12	SDC4	BGN+ cancer cells	0.3670886075949367	0.578323774579313	0.4540687925855125	0.7974683544303798	1.192325800274724	0.173280439800364	0.6895503573431786	0.0786812400788378
DC3	ADAM12	SDC4	BGN- cancer cells	0.3670886075949367	0.578323774579313	0.4540687925855125	0.8002402795980778	1.289148291234313	0.1873516305874614	0.7455451057790994	0.0850705286897755
DC3	ADAM12	SDC4	DC3	0.3670886075949367	0.578323774579313	0.4540687925855125	0.2911392405063291	0.4235266782989449	0.0615510366930908	0.2449355472288842	0.0279484049136183
DC3	ADAM12	SDC4	M2 Macrophage	0.3670886075949367	0.578323774579313	0.4540687925855125	0.5232067510548524	0.6749272015631812	0.098087018072703	0.3903264467742718	0.0445382538645856
DC3	ADAM12	SDC4	Monocyte	0.3670886075949367	0.578323774579313	0.4540687925855125	0.227997227997228	0.3269892686669386	0.0475212767110728	0.189105668102393	0.0215779287383188
DC3	ADAM12	SDC4	Myeloid Progenitors	0.3670886075949367	0.578323774579313	0.4540687925855125	0.2527881040892193	0.2776511387104911	0.0403509774054544	0.1605722545552956	0.0183221195901399
DC3	ADAM12	SDC4	TFCs	0.3670886075949367	0.578323774579313	0.4540687925855125	0.475177304964539	0.6765904510089337	0.0983287377397531	0.3912883434718063	0.0446480112219472
BGN+ cancer cells	ADAM15	ITGA5	Endothelial cell	0.3037974683544304	0.3838015625779139	0.085514443502362	0.4803664921465969	0.8965112128835048	0.1849313279929449	0.3440824043733099	0.0158142995994694
BGN+ cancer cells	ADAM15	ITGA5	M2 Macrophage	0.3037974683544304	0.3838015625779139	0.085514443502362	0.4331926863572433	0.5390960520843279	0.1112041292903085	0.2069059071695495	0.0095095592314254
BGN+ cancer cells	ADAM15	ITGA5	Monocyte	0.3037974683544304	0.3838015625779139	0.085514443502362	0.3700623700623701	0.5272573467509762	0.1087620544254865	0.2023621935637097	0.009300726558369
BGN+ cancer cells	ADAM15	ITGA5	Myeloid Progenitors	0.3037974683544304	0.3838015625779139	0.085514443502362	0.3717472118959108	0.4411639817902778	0.0910028116131692	0.169319425564203	0.0077820547922504
BGN+ cancer cells	ADAM15	ITGA5	others	0.3037974683544304	0.3838015625779139	0.085514443502362	0.2786885245901639	0.3555965290244643	0.0733520533788584	0.1364785034868719	0.0062726600244486
BGN- cancer cells	ADAM15	ITGA5	Endothelial cell	0.2605941459152468	0.335927189792769	0.0748476022335352	0.4803664921465969	0.8965112128835048	0.1849313279929449	0.3011624923616626	0.0138416664781353
BGN- cancer cells	ADAM15	ITGA5	M2 Macrophage	0.2605941459152468	0.335927189792769	0.0748476022335352	0.4331926863572433	0.5390960520843279	0.1112041292903085	0.1810970218050645	0.0083233624358476
BGN- cancer cells	ADAM15	ITGA5	Monocyte	0.2605941459152468	0.335927189792769	0.0748476022335352	0.3700623700623701	0.5272573467509762	0.1087620544254865	0.177120078791647	0.0081405789877409
BGN- cancer cells	ADAM15	ITGA5	Myeloid Progenitors	0.2605941459152468	0.335927189792769	0.0748476022335352	0.3717472118959108	0.4411639817902778	0.0910028116131692	0.1481989766405964	0.0068113422457558
BGN- cancer cells	ADAM15	ITGA5	others	0.2605941459152468	0.335927189792769	0.0748476022335352	0.2786885245901639	0.3555965290244643	0.0733520533788584	0.1194545426952511	0.0054902253143138
Endothelial cell	ADAM15	ITGA5	Endothelial cell	0.4319371727748691	0.8242670576942447	0.1836541213188611	0.4803664921465969	0.8965112128835048	0.1849313279929449	0.7389646596333851	0.0339634005468744
Endothelial cell	ADAM15	ITGA5	M2 Macrophage	0.4319371727748691	0.8242670576942447	0.1836541213188611	0.4331926863572433	0.5390960520843279	0.1112041292903085	0.4443591166661322	0.0204230966518406
Endothelial cell	ADAM15	ITGA5	Monocyte	0.4319371727748691	0.8242670576942447	0.1836541213188611	0.3700623700623701	0.5272573467509762	0.1087620544254865	0.4346008618541013	0.0199745995383468
Endothelial cell	ADAM15	ITGA5	Myeloid Progenitors	0.4319371727748691	0.8242670576942447	0.1836541213188611	0.3717472118959108	0.4411639817902778	0.0910028116131692	0.3636369372309496	0.0167130414043624
Endothelial cell	ADAM15	ITGA5	others	0.4319371727748691	0.8242670576942447	0.1836541213188611	0.2786885245901639	0.3555965290244643	0.0733520533788584	0.2931065047052812	0.0134714069102284
M2 Macrophage	ADAM15	ITGA5	Endothelial cell	0.3558368495077356	0.437019976864262	0.0973719853299864	0.4803664921465969	0.8965112128835048	0.1849313279929449	0.3917933095129008	0.0180071305563839
M2 Macrophage	ADAM15	ITGA5	M2 Macrophage	0.3558368495077356	0.437019976864262	0.0973719853299864	0.4331926863572433	0.5390960520843279	0.1112041292903085	0.235595744209508	0.0108281668458898
M2 Macrophage	ADAM15	ITGA5	Monocyte	0.3558368495077356	0.437019976864262	0.0973719853299864	0.3700623700623701	0.5272573467509762	0.1087620544254865	0.2304219934786238	0.0105903771679776
M2 Macrophage	ADAM15	ITGA5	Myeloid Progenitors	0.3558368495077356	0.437019976864262	0.0973719853299864	0.3717472118959108	0.4411639817902778	0.0910028116131692	0.1927974731153329	0.008861124437385
M2 Macrophage	ADAM15	ITGA5	others	0.3558368495077356	0.437019976864262	0.0973719853299864	0.2786885245901639	0.3555965290244643	0.0733520533788584	0.1554027868872833	0.0071424350655305
Monocyte	ADAM15	ITGA5	Endothelial cell	0.2217602217602218	0.3003404306858302	0.0669185519174237	0.4803664921465969	0.8965112128835048	0.1849313279929449	0.2692585637921078	0.012375336673454
Monocyte	ADAM15	ITGA5	M2 Macrophage	0.2217602217602218	0.3003404306858302	0.0669185519174237	0.4331926863572433	0.5390960520843279	0.1112041292903085	0.1619123404640378	0.0074416192993454
Monocyte	ADAM15	ITGA5	Monocyte	0.2217602217602218	0.3003404306858302	0.0669185519174237	0.3700623700623701	0.5272573467509762	0.1087620544254865	0.1583566986054563	0.0072781991857175
Monocyte	ADAM15	ITGA5	Myeloid Progenitors	0.2217602217602218	0.3003404306858302	0.0669185519174237	0.3717472118959108	0.4411639817902778	0.0910028116131692	0.1324993802939678	0.0060897763735674
Monocyte	ADAM15	ITGA5	others	0.2217602217602218	0.3003404306858302	0.0669185519174237	0.2786885245901639	0.3555965290244643	0.0733520533788584	0.1068000146775939	0.0049086131922827
Myeloid Progenitors	ADAM15	ITGA5	Endothelial cell	0.3866171003717472	0.4354683607262564	0.0970262712852607	0.4803664921465969	0.8965112128835048	0.1849313279929449	0.3904022682470877	0.017943197198987
Myeloid Progenitors	ADAM15	ITGA5	M2 Macrophage	0.3866171003717472	0.4354683607262564	0.0970262712852607	0.4331926863572433	0.5390960520843279	0.1112041292903085	0.2347592740751588	0.0107897220165626
Myeloid Progenitors	ADAM15	ITGA5	Monocyte	0.3866171003717472	0.4354683607262564	0.0970262712852607	0.3700623700623701	0.5272573467509762	0.1087620544254865	0.229603892470523	0.0105527765982295
Myeloid Progenitors	ADAM15	ITGA5	Myeloid Progenitors	0.3866171003717472	0.4354683607262564	0.0970262712852607	0.3717472118959108	0.4411639817902778	0.0910028116131692	0.1921129559616803	0.0088296634873008
Myeloid Progenitors	ADAM15	ITGA5	others	0.3866171003717472	0.4354683607262564	0.0970262712852607	0.2786885245901639	0.3555965290244643	0.0733520533788584	0.1548510375742301	0.007117076230468
cDC1	ADAM15	ITGA5	Endothelial cell	0.26	0.3523254205191583	0.0785012756724125	0.4803664921465969	0.8965112128835048	0.1849313279929449	0.3158636900793215	0.0145173451592395
cDC1	ADAM15	ITGA5	M2 Macrophage	0.26	0.3523254205191583	0.0785012756724125	0.4331926863572433	0.5390960520843279	0.1112041292903085	0.1899372432508289	0.0087296660093291
cDC1	ADAM15	ITGA5	Monocyte	0.26	0.3523254205191583	0.0785012756724125	0.3700623700623701	0.5272573467509762	0.1087620544254865	0.1857661664158534	0.008537960017153
cDC1	ADAM15	ITGA5	Myeloid Progenitors	0.26	0.3523254205191583	0.0785012756724125	0.3717472118959108	0.4411639817902778	0.0910028116131692	0.1554332854021659	0.00714383680141
cDC1	ADAM15	ITGA5	others	0.26	0.3523254205191583	0.0785012756724125	0.2786885245901639	0.3555965290244643	0.0733520533788584	0.1252856966236974	0.0057582297634312
BGN+ cancer cells	ADAM15	ITGA9	BGN+ cancer cells	0.3037974683544304	0.3838015625779139	0.085514443502362	0.5316455696202531	0.6802500631220582	0.30765722048995	0.2610810371699705	0.0263091359996815
BGN+ cancer cells	ADAM15	ITGA9	BGN- cancer cells	0.3037974683544304	0.3838015625779139	0.085514443502362	0.3890345128877239	0.5186031743142135	0.234549057466456	0.1990407086596614	0.0200573321232475
BGN+ cancer cells	ADAM15	ITGA9	TFCs	0.3037974683544304	0.3838015625779139	0.085514443502362	0.3037825059101655	0.395006411212748	0.1786498541310956	0.1516040778517467	0.0152771428577987
BGN- cancer cells	ADAM15	ITGA9	BGN+ cancer cells	0.2605941459152468	0.335927189792769	0.0748476022335352	0.5316455696202531	0.6802500631220582	0.30765722048995	0.2285144920609467	0.0230274052635068
BGN- cancer cells	ADAM15	ITGA9	BGN- cancer cells	0.2605941459152468	0.335927189792769	0.0748476022335352	0.3890345128877239	0.5186031743142135	0.234549057466456	0.1742129069649833	0.0175554345574999
BGN- cancer cells	ADAM15	ITGA9	TFCs	0.2605941459152468	0.335927189792769	0.0748476022335352	0.3037825059101655	0.395006411212748	0.1786498541310956	0.1326933936688254	0.0133715132210833
Endothelial cell	ADAM15	ITGA9	BGN+ cancer cells	0.4319371727748691	0.8242670576942447	0.1836541213188611	0.5316455696202531	0.6802500631220582	0.30765722048995	0.5607077180259431	0.0565025164964848
Endothelial cell	ADAM15	ITGA9	BGN- cancer cells	0.4319371727748691	0.8242670576942447	0.1836541213188611	0.3890345128877239	0.5186031743142135	0.234549057466456	0.4274675126028723	0.043075901055169
Endothelial cell	ADAM15	ITGA9	TFCs	0.4319371727748691	0.8242670576942447	0.1836541213188611	0.3037825059101655	0.395006411212748	0.1786498541310956	0.3255907723406947	0.032809781984189
M2 Macrophage	ADAM15	ITGA9	BGN+ cancer cells	0.3558368495077356	0.437019976864262	0.0973719853299864	0.5316455696202531	0.6802500631220582	0.30765722048995	0.2972828668475146	0.0299571943602118
M2 Macrophage	ADAM15	ITGA9	BGN- cancer cells	0.3558368495077356	0.437019976864262	0.0973719853299864	0.3890345128877239	0.5186031743142135	0.234549057466456	0.2266399472405304	0.0228385073827858
M2 Macrophage	ADAM15	ITGA9	TFCs	0.3558368495077356	0.437019976864262	0.0973719853299864	0.3037825059101655	0.395006411212748	0.1786498541310956	0.1726256926894303	0.0173954909756572
Monocyte	ADAM15	ITGA9	BGN+ cancer cells	0.2217602217602218	0.3003404306858302	0.0669185519174237	0.5316455696202531	0.6802500631220582	0.30765722048995	0.2043065969321421	0.020587975682127
Monocyte	ADAM15	ITGA9	BGN- cancer cells	0.2217602217602218	0.3003404306858302	0.0669185519174237	0.3890345128877239	0.5186031743142135	0.234549057466456	0.1557575007285696	0.0156956832792518
Monocyte	ADAM15	ITGA9	TFCs	0.2217602217602218	0.3003404306858302	0.0669185519174237	0.3037825059101655	0.395006411212748	0.1786498541310956	0.1186363956673009	0.0119549895387119
Myeloid Progenitors	ADAM15	ITGA9	BGN+ cancer cells	0.3866171003717472	0.4354683607262564	0.0970262712852607	0.5316455696202531	0.6802500631220582	0.30765722048995	0.2962273798716951	0.0298508329381271
Myeloid Progenitors	ADAM15	ITGA9	BGN- cancer cells	0.3866171003717472	0.4354683607262564	0.0970262712852607	0.3890345128877239	0.5186031743142135	0.234549057466456	0.2258352741860436	0.0227574204794425
Myeloid Progenitors	ADAM15	ITGA9	TFCs	0.3866171003717472	0.4354683607262564	0.0970262712852607	0.3037825059101655	0.395006411212748	0.1786498541310956	0.172012794367177	0.0173337292119959
cDC1	ADAM15	ITGA9	BGN+ cancer cells	0.26	0.3523254205191583	0.0785012756724125	0.5316455696202531	0.6802500631220582	0.30765722048995	0.2396693895476631	0.0241514842782897
cDC1	ADAM15	ITGA9	BGN- cancer cells	0.26	0.3523254205191583	0.0785012756724125	0.3890345128877239	0.5186031743142135	0.234549057466456	0.1827170814728256	0.0184124002188787
cDC1	ADAM15	ITGA9	TFCs	0.26	0.3523254205191583	0.0785012756724125	0.3037825059101655	0.395006411212748	0.1786498541310956	0.139170799938295	0.0140242414479814
BGN+ cancer cells	ADAM15	ITGAV	BGN+ cancer cells	0.3037974683544304	0.3838015625779139	0.085514443502362	0.6075949367088608	0.809994702087653	0.1298581802301725	0.3108772323410731	0.0111047500166126
BGN+ cancer cells	ADAM15	ITGAV	BGN- cancer cells	0.3037974683544304	0.3838015625779139	0.085514443502362	0.5432503276539974	0.7690363151909793	0.1232917402598159	0.295157339449459	0.0105432245567559
BGN+ cancer cells	ADAM15	ITGAV	Endothelial cell	0.3037974683544304	0.3838015625779139	0.085514443502362	0.2198952879581152	0.3867919010315274	0.0620103961992182	0.1484513360083821	0.0053027845223371
BGN+ cancer cells	ADAM15	ITGAV	Fibroblast	0.3037974683544304	0.3838015625779139	0.085514443502362	0.3831775700934579	0.6836310926255437	0.1095995929458695	0.2623786815765303	0.0093723481988514
BGN+ cancer cells	ADAM15	ITGAV	M1 Macrophage	0.3037974683544304	0.3838015625779139	0.085514443502362	0.2121742512640996	0.3190924930207734	0.0511568413496889	0.1224681974282549	0.0043746488193572
BGN+ cancer cells	ADAM15	ITGAV	M2 Macrophage	0.3037974683544304	0.3838015625779139	0.085514443502362	0.369901547116737	0.4507147659924054	0.072258496461509	0.172985031464824	0.0061791451132233
BGN+ cancer cells	ADAM15	ITGAV	Myeloid Progenitors	0.3037974683544304	0.3838015625779139	0.085514443502362	0.2602230483271376	0.2902411731307766	0.0465314038147307	0.1113950157720389	0.0039791071026003
BGN+ cancer cells	ADAM15	ITGAV	TFCs	0.3037974683544304	0.3838015625779139	0.085514443502362	0.5035460992907801	0.695416717282129	0.1114890618113268	0.2669020227356845	0.009533925077396
BGN- cancer cells	ADAM15	ITGAV	BGN+ cancer cells	0.2605941459152468	0.335927189792769	0.0748476022335352	0.6075949367088608	0.809994702087653	0.1298581802301725	0.2720992440193364	0.0097195734206386
[truncated: 31,079 more rows]
